# Supplementary material for: Keratinocyte Detachment-Differentiation Connection Revisited, or Anoikis-Pityriasi Nexus Redux
Source: PLoS One. 2014 Jun 24;9(6):e100279. doi: 10.1371/journal.pone.0100279 (PMC4069014; doi:10.1371/journal.pone.0100279)
Supplement: Table S3 — Positive and negative regulators of transcription overexpressed in suspended keratinocytes. (XLSX) [file pone.0100279.s003.xlsx]

## Sheet: TFs
Positive regulators of transcription		Negative regulators of transcription		Supplement Table 3
actin binding LIM protein family, member 3		activating transcription factor 3		Induced in suspended keratinocytes
AF4/FMR2 family, member 1		AT rich interactive domain 5B (MRF1-like)
amyloid beta (A4) precursor (Fe65)		ataxin 1
ataxin 1		B-cell CLL/lymphoma 6
BARX homeobox 2		bone morphogenetic protein 2
bone morphogenetic protein 2		Cbp/p300-interacting transactivator
calcium binding and coiled-coil domain 1		cellular repressor of E1A-stimulated genes 1
Cbp/p300-interacting transactivator		cyclin-dependent kinase inhibitor 1C (p57, Kip2)
CCAAT/enhancer binding protein (C/EBP), alpha		DnaJ (Hsp40) homolog, subfamily B, member 6
CCAAT/enhancer binding protein (C/EBP), beta		forkhead box N3
CREB binding protein		histone deacetylase 5
cyclin E1		histone H4 transcription factor
E1A binding protein p300		HOP homeobox
early growth response 2		inhibitor of DNA binding 1
forkhead box C1		inhibitor of DNA binding 2
forkhead box J2		jumonji, AT rich interactive domain 2
forkhead box O3; forkhead box O3B pseudogene		jun B proto-oncogene
GATA binding protein 2		Kruppel-like factor 4 (gut)
histone deacetylase 5		MAX dimerization protein 1
hypoxia inducible factor 1, alpha		MAX interactor 1
jun B proto-oncogene		methyl-CpG binding domain protein 1
jun oncogene		MYST histone acetyltransferase 4
Kruppel-like factor 4 (gut)		nuclear factor, interleukin 3 regulated
Kruppel-like factor 6		nuclear receptor coactivator 2
mediator complex subunit 13		nuclear receptor interacting protein 1
metal-regulatory transcription factor 1		peroxisome proliferator-activated receptor delta
microphthalmia-associated transcription factor		peroxisome proliferator-activated receptor gamma
mitogen-activated protein kinase 14		protein inhibitor of activated STAT, 1
mitogen-activated protein kinase kinase 3		salt-inducible kinase 1
myosin VI		seven in absentia homolog 2 (Drosophila)
nuclear factor of activated T-cells,		SKI-like oncogene
NFkB inhibitor, alpha		thyroid hormone receptor, alpha
nuclear receptor coactivator 1		TRAF and TNF receptor associated protein
nuclear receptor coactivator 2		transducer of ERBB2, 1
nuclear receptor interacting protein 1		YY1 associated factor 2
peroxisome proliferator-activated receptor gamma		zinc finger and BTB domain containing 7A
pleiomorphic adenoma gene-like 1		zinc finger protein 253
pleiomorphic adenoma gene-like 2
protein inhibitor of activated STAT, 1
protein phosphatase 1A (formerly 2C),
RAR-related orphan receptor A
retinoic acid receptor, gamma
retinoid X receptor, alpha
SERTA domain containing 2
SRY (sex determining region Y)-box 2
T-box 19
TEA domain family member 1
TEA domain family member 3
thyroid hormone receptor, alpha
tripartite motif-containing 16
UTF2, c-fos interacting
vascular endothelial growth factor A
v-ets E26 oncogene homolog 2
v-fos FBJ oncogene homolog
v-maf oncogene homolog
v-rel oncogene homolog
zinc finger, MIZ-type containing 1
