# Supplementary material for: Keratinocyte Detachment-Differentiation Connection Revisited, or Anoikis-Pityriasi Nexus Redux
Source: PLoS One. 2014 Jun 24;9(6):e100279. doi: 10.1371/journal.pone.0100279 (PMC4069014; doi:10.1371/journal.pone.0100279)
Supplement: Table S4 — Cell cycle and proliferation associated overexpressed in attached keratinocytes. (XLSX) [file pone.0100279.s004.xlsx]

## Sheet: Sheet1
Cell cycle			Supplement Tab 4
amyloid beta (A4) precursor protein	mitofusin 2		Overexpressed in attached keratinocytes
anaphase promoting complex subunit 13	mitogen-activated protein kinase kinase 1
ataxia telangiectasia and Rad3 related	mutS homolog 2
aurora kinase A; aurora kinase A pseudogene 1	mutS homolog 6
aurora kinase B	myosin, heavy chain 10, non-muscle
BRCA1 associated RING domain 1	myosin, heavy chain 9, non-muscle
breast cancer 1, early onset	NDC80 homolog, kinetochore component
BUB1 homolog	NEDD8 activating enzyme E1 subunit 1
BUB1 homolog beta	nibrin
BUB3 homolog	non-SMC condensin I , subunit D2
calmodulin 3; calmodulin 2; calmodulin 1	NSL1, MIND kinetochore component, homolog
calreticulin	nuclear autoantigenic sperm protein
cAMP responsive element binding protein-like 2	nuclear distribution gene C homolog
catenin (cadherin-associated protein), beta 1	nucleolar and coiled-body phosphoprotein 1
CDC28 protein kinase regulatory subunit 1B	nucleophosmin 1
CDC28 protein kinase regulatory subunit 2	Opa interacting protein 5
cell division cycle 123 homolog	PDS5, regulator of cohesion maintenance A
cell division cycle 16 homolog	peptidylprolyl cis/trans isomerase
cell division cycle 2, G1 to S and G2 to M	pescadillo homolog 1, containing BRCT domain
cell division cycle 20 homolog	pituitary tumor-transforming 1; 2
cell division cycle 25 homolog B	podoplanin
cell division cycle 27 homolog	polycystic kidney disease 2
cell division cycle 6 homolog	proliferation-associated 2G4, 38kDa;
cell growth regulator with ring finger domain 1	proteasome 26S subunit, non-ATPase, 10
centrin, EF-hand protein, 3 (CDC31 homolog)	proteasome 26S subunit, non-ATPase, 12
centromere protein A	proteasome 26S subunit, non-ATPase, 14
centromere protein F, 350/400ka (mitosin)	proteasome activator subunit 1 (PA28 alpha)
cyclin A2	proteasome activator subunit 2 (PA28 beta)
cyclin B1	proteasome inhibitor subunit 1 (PI31)
cyclin B2	proteasome subunit, alpha type, 2
cyclin D binding myb-like transcription factor 1	proteasome subunit, alpha type, 3
cyclin D1	proteasome subunit, alpha type, 4
cyclin D2	proteasome subunit, beta type, 2
cyclin D3	proteasome subunit, beta type, 3
cyclin G1	proteasome subunit, beta type, 8
cyclin G2	proteasome subunit, beta type, 9
cyclin-dependent kinase 2 associated protein 1	protein phosphatase 1G, gamma isoform
cyclin-dependent kinase 4	protein phosphatase 3, beta isoform
cyclin-dependent kinase inhibitor 3	RAD51 homolog C
cytochrome P450, family 27	RAN, member RAS oncogene family
cytoskeleton associated protein 5	regulator of chromosome condensation 1
DBF4 homolog	replication protein A1, 70kDa
deoxythymidylate kinase	retinoblastoma 1
discs, large homolog-associated protein 5	retinoblastoma binding protein 8
dynactin 1 (p150, glued homolog)	Rho/Rac GEF 2
dystonin	RRS1 ribosome biogenesis regulator homolog
E2F transcription factor 3	RuvB-like 1 (E. coli)
enhancer of rudimentary homolog	septin 10
EP300 interacting inhibitor of differentiation 1	septin 11
epidermal growth factor receptor	septin 2
forkhead box M1	septin 9
G0/G1switch 2	RAN binding protein 1
growth arrest-specific 2 like 1	SMAD family member 3
high mobility group AT-hook 2	SPC25, NDC80 kinetochore component,
inhibin, beta A	sperm associated antigen 5
integrin, alpha E (antigen CD103)	stathmin 1
integrin, beta 1	structural maintenance of chromosomes 1A
integrin-linked kinase	structural maintenance of chromosomes 3
interleukin enhancer binding factor 3, 90kDa	structural maintenance of chromosomes 4
jagged 2	thrombospondin 1
keratin 18;	thyroid hormone receptor interactor 13
keratin 7	timeless homolog
KH domain containing, RNA binding 1	TPX2, microtubule-associated,
kinesin family member 11	transcription factor 3 (E12/E47)
kinesin family member 23	transforming growth factor, beta 1
kinesin family member C1	TTK protein kinase
MAD2 mitotic arrest deficient-like 1	tubulin, beta
mediator of DNA-damage checkpoint 1	ubiquitin-conjugating enzyme E2C
cyclin H assembly factor	ubiquitin-like modifier activating enzyme 3
microtubule-associated protein, RP/EB family	v-akt oncogene homolog 1
minichromosome maintenance component 2	v-myc oncogene homolog
minichromosome maintenance component 3	zinc finger protein 318
minichromosome maintenance component 6	zinc finger, MYND domain containing 11
minichromosome maintenance component 7	ZW10 interactor
