# Supplementary material for: Keratinocyte Detachment-Differentiation Connection Revisited, or Anoikis-Pityriasi Nexus Redux
Source: PLoS One. 2014 Jun 24;9(6):e100279. doi: 10.1371/journal.pone.0100279 (PMC4069014; doi:10.1371/journal.pone.0100279)
Supplement: Table S6 — Apoptosis regulators overexpressed in attached keratinocytes. A few genes that can serve as both positive and negative regulators are marked in gray, as an illustration. (XLSX) [file pone.0100279.s006.xlsx]

## Sheet: Sheet1
Regulation of apoptosis	Negative regulation of apoptosis	Positive regulation of apoptosis
actinin, alpha 1	adhesion molecule with Ig-like domain 2	amyloid beta (A4) precursor protein
actinin, alpha 4	annexin A4	apoptosis antagonizing transcription factor
ADAM metallopeptidase domain 9 (meltrin gamma)	annexin A5	apoptosis-inducing factor, mitochondrion-associated, 1
adhesion molecule with Ig-like domain 2	API5-like 1; apoptosis inhibitor 5	aryl-hydrocarbon receptor repressor;
amyloid beta (A4) precursor protein	apoptosis antagonizing transcription factor	BCL2-associated transcription factor 1
annexin A4	asparagine synthetase	BCL2-associated X protein
annexin A5	BCL2-associated X protein	BRCA1 associated RING domain 1
API5-like 1; apoptosis inhibitor 5	BRCA1 associated RING domain 1	breast cancer 1, early onset
apoptosis antagonizing transcription factor	cadherin 13, H-cadherin (heart)	CASP2 and RIPK1 domain adaptor with death domain
apoptosis-inducing factor, mitochondrion-associated, 1	caspase 3, apoptosis-related cysteine peptidase	caspase 1, apoptosis-related cysteine peptidase
aryl-hydrocarbon receptor repressor; programmed cell death 6	cell division cycle 2, G1 to S and G2 to M	caspase 3, apoptosis-related cysteine peptidase
asparagine synthetase	coagulation factor II (thrombin) receptor	caspase 6, apoptosis-related cysteine peptidase
BCL2-associated X protein	coagulation factor III (thromboplastin, tissue factor)	CD44 molecule (Indian blood group)
BRCA1 associated RING domain 1	cofilin 1 (non-muscle)	death-associated protein
breast cancer 1, early onset	defender against cell death 1	etoposide induced 2.4 mRNA
cadherin 13, H-cadherin (heart)	epidermal growth factor receptor (erythroblastic leukemia viral (v-erb-b) oncogene homolog, avian)	eukaryotic translation elongation factor 1 epsilon 1
calreticulin	excision repair cross-complementing rodent repair deficiency, complementation group 5	Fas (TNF receptor superfamily, member 6)
cAMP responsive element binding protein 1	Fas (TNF receptor superfamily, member 6)	Fas (TNFRSF6)-associated via death domain
CASP2 and RIPK1 domain containing adaptor with death domain	glutathione peroxidase 1	glutathione peroxidase 1
caspase 1, apoptosis-related cysteine peptidase (interleukin 1, beta, convertase)	heat shock 60kDa protein 1 (chaperonin) pseudogene 5; heat shock 60kDa protein 1 (chaperonin) pseudogene 6; heat shock 60kDa protein 1 (chaperonin) pseudogene 1; heat shock 60kDa protein 1 (chaperonin) pseudogene 4; heat shock 60kDa protein 1 (chaperonin)	heat shock 60kDa protein 1 (chaperonin)
caspase 3, apoptosis-related cysteine peptidase	heat shock protein 90kDa beta (Grp94), member 1	inhibin, beta A
caspase 6, apoptosis-related cysteine peptidase	hypothetical gene supported by AF216292; NM_005347; heat shock 70kDa protein 5 (glucose-regulated protein, 78kDa)	integrin beta 3 binding protein (beta3-endonexin)
caspase recruitment domain family, member 10	insulin-like growth factor 1 receptor	interferon, gamma-inducible protein 16
CD44 molecule (Indian blood group)	integrin-linked kinase	interferon-inducible protein p78 (mouse)
cell division cycle 2, G1 to S and G2 to M	keratin 18; keratin 18 pseudogene 26; keratin 18 pseudogene 19	matrix metallopeptidase 9 (92kDa gelatinase)
coagulation factor II (thrombin) receptor	menage a trois homolog 1, cyclin H assembly factor (Xenopus laevis)	methyl-CpG binding domain protein 4
coagulation factor III (thromboplastin, tissue factor)	mutS homolog 2, colon cancer, nonpolyposis type 1 (E. coli)	mutS homolog 6 (E. coli)
cofilin 1 (non-muscle)	neuregulin 1	NAD(P)H dehydrogenase, quinone 1
cytochrome c, somatic	neuroblastoma RAS viral (v-ras) oncogene homolog	phospholipase A2, group IVA
death-associated protein	non-metastatic cells 1, protein (NM23A) expressed in; NME1-NME2 readthrough transcript; non-metastatic cells 2, protein (NM23B) expressed in	pleckstrin homology-like domain, family A, member 1
defender against cell death 1	nuclear factor of kappa light polypeptide gene enhancer in B-cells 1	prostaglandin-endoperoxide synthase 2
epidermal growth factor receptor (erythroblastic leukemia viral (v-erb-b) oncogene homolog, avian)	nucleophosmin 1 (nucleolar phosphoprotein B23, numatrin) pseudogene 21; hypothetical LOC100131044; similar to nucleophosmin 1; nucleophosmin (nucleolar phosphoprotein B23, numatrin)	protein disulfide isomerase family A, member 3
etoposide induced 2.4 mRNA	palmitoyl-protein thioesterase 1	protein kinase, DNA-activated, catalytic polypeptide
eukaryotic translation elongation factor 1 epsilon 1	peroxiredoxin 3	protein tyrosine phosphatase, receptor type, F
excision repair cross-complementing rodent repair deficiency, complementation group 5	prion protein	reticulon 4
Fas (TNF receptor superfamily, member 6)	RAS p21 protein activator (GTPase activating protein) 1	Rho/Rac guanine nucleotide exchange factor (GEF) 2
Fas (TNFRSF6)-associated via death domain	Rho GDP dissociation inhibitor (GDI) alpha	Rho-associated, coiled-coil containing protein kinase 1
glutathione peroxidase 1	secreted frizzled-related protein 1	secreted frizzled-related protein 1
heat shock 10kDa protein 1 (chaperonin 10)	SH3-domain GRB2-like endophilin B1	serine/threonine kinase 3 (STE20 homolog, yeast)
heat shock 60kDa protein 1 (chaperonin) pseudogene 5; heat shock 60kDa protein 1 (chaperonin) pseudogene 6; heat shock 60kDa protein 1 (chaperonin) pseudogene 1; heat shock 60kDa protein 1 (chaperonin) pseudogene 4; heat shock 60kDa protein 1 (chaperonin)	similar to Rho-associated, coiled-coil containing protein kinase 1; Rho-associated, coiled-coil containing protein kinase 1	SH3-domain GRB2-like endophilin B1
heat shock protein 90kDa beta (Grp94), member 1	SMAD family member 3	signal transducer and activator of transcription 1,
homocysteine-inducible, endoplasmic reticulum stress-inducible, ubiquitin-like domain member 1	STAM binding protein	SIVA1, apoptosis-inducing factor
hypothetical gene supported by AF216292; NM_005347; heat shock 70kDa protein 5 (glucose-regulated protein, 78kDa)	superoxide dismutase 1, soluble	SMAD family member 3
inhibin, beta A	suppressor of cytokine signaling 2	superoxide dismutase 1, soluble
insulin-like growth factor 1 receptor	TAF9 RNA polymerase II, TATA box binding protein (TBP)-associated factor, 32kDa	suppressor of cytokine signaling 2
integrin beta 3 binding protein (beta3-endonexin)	thioredoxin-related transmembrane protein 1	thioredoxin-related transmembrane protein 1
integrin-linked kinase	thrombospondin 1	thrombospondin 1
interferon, gamma-inducible protein 16	transglutaminase 2 (C polypeptide, protein-glutamine-gamma-glutamyltransferase)	TIA1 cytotoxic granule-associated RNA binding protein
jagged 2	transmembrane BAX inhibitor motif containing 6	topoisomerase (DNA) II alpha 170kDa
keratin 18; keratin 18 pseudogene 26; keratin 18 pseudogene 19	tumor necrosis factor, alpha-induced protein 8	transforming growth factor, beta 1
lectin, galactoside-binding, soluble, 1	tumor protein p63	transglutaminase 2
matrix metallopeptidase 9 (gelatinase B, 92kDa gelatinase, 92kDa type IV collagenase)	v-akt murine thymoma viral oncogene homolog 1	transmembrane BAX inhibitor motif containing 6
menage a trois homolog 1, cyclin H assembly factor (Xenopus laevis)	v-Ha-ras Harvey rat sarcoma viral oncogene homolog	triple functional domain (PTPRF interacting)
methyl-CpG binding domain protein 4	v-myc myelocytomatosis viral oncogene homolog (avian)	tubulin, beta
mutS homolog 2, colon cancer, nonpolyposis type 1 (E. coli)	X-ray repair complementing defective repair in Chinese hamster cells 5 (double-strand-break rejoining)	tumor necrosis factor receptor superfamily, 10b
mutS homolog 6 (E. coli)		tumor necrosis factor, alpha-induced protein 8
interferon-inducible protein p78 (mouse)		tumor protein p53 inducible protein 3
NAD(P)H dehydrogenase, quinone 1		tumor protein p63
NEDD8 activating enzyme E1 subunit 1		tyrosine 3-tryptophan 5-monooxygenase
neuregulin 1		v-akt murine thymoma viral oncogene homolog 1
neuroblastoma RAS viral (v-ras) oncogene homolog		v-Ha-ras Harvey rat sarcoma viral oncogene homolog
non-metastatic cells 1, protein (NM23A)		vitamin D (1,25- dihydroxyvitamin D3) receptor
nuclear factor of kappa light polypeptide enhancer	Supplement Table 6	v-myc oncogene homolog
nucleophosmin 1
palmitoyl-protein thioesterase 1
peroxiredoxin 3
phospholipase A2, group IVA
pleckstrin homology-like domain family A member 1
prion protein
prostaglandin-endoperoxide synthase 2
protein disulfide isomerase family A, member 3
protein tyrosine phosphatase, receptor type, F
RAS p21 protein activator
Rho GDP dissociation inhibitor (GDI) alpha
Rho/Rac guanine nucleotide exchange factor (GEF) 2
SH3-domain GRB2-like endophilin B1
SIVA1, apoptosis-inducing factor
SMAD family member 3
SRY (sex determining region Y)-box 9
STAM binding protein
TAF9 RNA polymerase II, TATA box binding protein
TIA1 cytotoxic granule-associated RNA binding
X-ray repair (double-strand-break rejoining)
