# Supplementary material for: Keratinocyte Detachment-Differentiation Connection Revisited, or Anoikis-Pityriasi Nexus Redux
Source: PLoS One. 2014 Jun 24;9(6):e100279. doi: 10.1371/journal.pone.0100279 (PMC4069014; doi:10.1371/journal.pone.0100279)
Supplement: Table S7 — Complete results of metaanalysis comparing ontological categories in differentiating keratinocytes. Gray field indicate p-values above 0.1. (XLSX) [file pone.0100279.s007.xlsx]

## Sheet: Sheet1
Ontological Category	Suspended	Suprabasal	SP600125	Confluent	Conf-EGF
GO:0007398~ectoderm development	2.52752e-16	0.00450635	6.6188e-08	3.19127e-34	1.05457e-27
GO:0008544~epidermis development	3.13082e-15	0.00200005	9.71396e-08	8.94782e-33	9.85778e-29
GO:0009913~epidermal cell differentiation	1.51532e-12	0.0105794	0.000701643	4.32942e-29	1.45993e-21
GO:0001533~cornified envelope	4.06062e-13	0.000174777	0.000191811	1.21331e-23	1.20211e-16
GO:0030216~keratinocyte differentiation	1.87951e-11	0.020651	0.0101255	1.05223e-27	1.47745e-20
GO:0030855~epithelial cell differentiation	3.46744e-10	1	0.000576131	2.27105e-24	1.3111e-16
GO:0031424~keratinization	4.38617e-06	1	1	8.00914e-27	5.08811e-19
GO:0060429~epithelium development	1.68091e-06	1	0.0134632	2.86575e-17	8.48389e-11
1q21	6.19115e-07	1	0.00542409	5.06348e-12	5.14453e-11
IPR003267:Small proline-rich	0.0217233	1	1	8.99181e-17	9.39121e-10
1q21-q22	0.000109052	1	0.0257819	1.33238e-10	2.97587e-06
IPR013787:S100/CaBP-9k-type, calcium binding, subdomain	0.00559994	1	1	1.49071e-06	5.08942e-06
IPR001751:S100/CaBP-9k-type, calcium binding	0.00657769	1	1	2.02809e-06	6.07204e-05
Epithelium	8.05685e-08	1	1	1	1
Foreskin	2.41133e-07	1	1	1	1
Keratinocyte	4.70642e-06	1	1	1	1
1q24	0.00528929	0.00399382	1	1	0.0850059
GO:0045597~positive regulation of cell differentiation	4.68255e-05	1	1	1	1
psoriasis	0.0559457	0.0757707	0.0156259	1	0.0892425
GO:0030280~structural constituent of epidermis	0.0810323	1	1	0.00311359	1
GO:0030856~regulation of epithelial cell differentiation	0.0494917	1	0.00993816	1	1
Skin	0.000797593	1	1	1	1
Epidermolytic hyperkeratosis	0.0915243	1	1	0.0579818	0.0873648
BP00246:Ectoderm development	0.0579947	1	1	0.0974064	1
h_keratinocytePathway:Keratinocyte Differentiation	0.0150321	1	1	1	1
IPR008958:Transglutaminase, C-terminal	0.0555712	1	1	1	0.0754437
IPR001102:Transglutaminase, N-terminal	0.0555712	1	1	1	0.0754437
IPR013808:Transglutaminase, conserved site	0.0555712	1	1	1	0.0754437
IPR002931:Transglutaminase-like	0.0801923	1	1	1	1
GO:0030858~positive regulation of epithelial cell differentiation	0.0813984	1	1	1	1
GO:0030057~desmosome	4.37183e-08	1	0.00525943	3.4912e-05	0.081576
GO:0005911~cell-cell junction	5.18152e-05	1	0.0173305	6.76216e-05	0.00198023
IPR009122:Desmosomal cadherin	0.0343353	1	0.056873	0.00107534	1
GO:0009617~response to bacterium	0.00109864	1	0.00765094	0.046934	0.0709082
GO:0002237~response to molecule of bacterial origin	0.00847962	1	0.00128744	1	1
GO:0032496~response to lipopolysaccharide	0.0118167	1	0.00403712	1	1
hsa05120:Epithelial cell signaling in Helicobacter pylori infection	0.00723485	1	0.010252	1	0.0912566
GO:0006954~inflammatory response	0.0431928	1	0.0352179	1	1
GO:0001818~negative regulation of cytokine production	0.0351039	1	0.0994053	1	1
GO:0001817~regulation of cytokine production	0.0566133	1	0.0835926	1	1
GO:0034097~response to cytokine stimulus	0.0874981	1	0.0717594	1	1
h_GATA3pathway:GATA3 participate in activating the Th2 cytokine genes expression	0.00802749	1	1	1	1
GO:0019966~interleukin-1 binding	0.0104252	1	1	1	1
h_il6Pathway:IL 6 signaling pathway	0.0210477	1	1	1	1
IPR004074:Interleukin-1 receptor, type I and type II	0.0252449	1	1	1	1
GO:0002698~negative regulation of immune effector process	0.039501	1	1	1	1
GO:0004908~interleukin-1 receptor activity	0.0416	1	1	1	1
hsa04660:T cell receptor signaling pathway	0.0482935	1	1	1	1
IPR004076:Interleukin-1 receptor IL1R	0.0851485	1	1	1	1
IPR015621:Interleukin-1 receptor	0.0935406	1	1	1	1
GO:0004909~interleukin-1, Type I, activating receptor activity	0.0942591	1	1	1	1
MF00006:Interleukin receptor	0.0979997	1	1	1	1
BP00019:Lipid, fatty acid and steroid metabolism	0.0156494	0.0411352	1	2.07783e-05	4.17772e-05
GO:0006631~fatty acid metabolic process	0.0311286	0.00428336	0.0346692	0.0545289	0.0839952
GO:0044242~cellular lipid catabolic process	0.0108878	1	0.0255932	0.0968506	0.0937678
GO:0010876~lipid localization	0.0039243	1	1	0.0123947	0.0596935
GO:0006869~lipid transport	0.0044689	1	1	0.0184335	0.0687388
GO:0016042~lipid catabolic process	0.0771724	1	1	0.00137666	7.40842e-05
GO:0016298~lipase activity	0.00874361	1	1	0.013192	3.27646e-06
GO:0006643~membrane lipid metabolic process	0.0968681	1	1	0.0150982	0.0223976
GO:0030258~lipid modification	0.00169442	1	1	1	1
GO:0010888~negative regulation of lipid storage	0.00197334	1	1	1	1
GO:0019395~fatty acid oxidation	0.00239804	1	1	1	1
GO:0034440~lipid oxidation	0.00239804	1	1	1	1
GO:0010883~regulation of lipid storage	0.00279099	1	1	1	0.0896951
GO:0006672~ceramide metabolic process	0.0509013	0.0993507	1	1	1
GO:0006665~sphingolipid metabolic process	0.0703789	1	1	0.0927804	0.0375324
GO:0015718~monocarboxylic acid transport	0.0930964	1	1	0.0758453	1
GO:0009062~fatty acid catabolic process	0.00708057	1	1	1	1
BP00027:Regulation of lipid, fatty acid and steroid metabolism	0.00850413	1	1	1	1
GO:0004630~phospholipase D activity	0.0416	1	1	1	0.004148
GO:0010889~regulation of sequestering of triglyceride	0.0417986	1	1	1	1
GO:0006635~fatty acid beta-oxidation	0.0442982	1	1	1	1
GO:0046466~membrane lipid catabolic process	0.0462893	1	1	1	1
GO:0030149~sphingolipid catabolic process	0.0462893	1	1	1	1
GO:0019915~lipid storage	0.0536113	1	1	1	1
GO:0046519~sphingoid metabolic process	0.0650796	1	1	1	1
GO:0055088~lipid homeostasis	0.0993372	1	1	1	1
GO:0016126~sterol biosynthetic process	0.0872387	0.00311656	0.00155648	1	1
GO:0008202~steroid metabolic process	0.0189492	0.00523311	0.00657505	1	1
GO:0016125~sterol metabolic process	0.055792	0.00345983	0.0316441	1	1
GO:0048545~response to steroid hormone stimulus	0.00103019	1	0.0072084	1	1
IPR001723:Steroid hormone receptor	0.00395906	1	1	1	1
GO:0010885~regulation of cholesterol storage	0.0963924	1	1	1	1
GO:0042981~regulation of apoptosis	0.00144429	0.0637088	1.85004e-09	1	0.0249757
GO:0043067~regulation of programmed cell death	0.00181167	0.0702966	1.48988e-09	1	0.0284138
GO:0010941~regulation of cell death	0.00195741	0.0746532	1.82112e-09	1	0.0308841
GO:0043065~positive regulation of apoptosis	0.00332836	1	2.26792e-07	1	1
GO:0043068~positive regulation of programmed cell death	0.00371188	1	2.92102e-07	1	1
GO:0010942~positive regulation of cell death	0.00398181	1	3.37771e-07	1	1
GO:0016265~death	0.00422997	0.00557608	0.000124445	1	0.0380513
GO:0008219~cell death	0.00391872	0.00815131	0.000100861	1	0.0353546
GO:0043069~negative regulation of programmed cell death	0.0679817	0.0507123	1.87678e-05	1	0.0478278
GO:0060548~negative regulation of cell death	0.0698237	0.0518034	1.99292e-05	1	0.0492789
GO:0043066~negative regulation of apoptosis	0.0602528	0.0448252	2.8104e-05	1	0.0416581
GO:0012501~programmed cell death	0.031483	0.0104271	0.000576496	1	0.0657873
GO:0006917~induction of apoptosis	0.0222901	1	1.15432e-05	1	1
GO:0012502~induction of programmed cell death	0.0230891	1	1.24375e-05	1	1
GO:0006915~apoptosis	0.0552104	0.0136835	0.00181774	1	0.0554166
GO:0045768~positive regulation of anti-apoptosis	0.0550051	1	0.043009	0.0702888	1
GO:0031974~membrane-enclosed lumen	0.00921494	0.000181478	1.54681e-19	1	1
GO:0070013~intracellular organelle lumen	0.005767	0.000553562	1.7029e-19	1	1
GO:0043233~organelle lumen	0.00765673	0.000334324	4.33519e-19	1	1
GO:0005773~vacuole	8.13088e-06	0.000525419	0.00783853	1	0.00585576
GO:0000323~lytic vacuole	0.000231406	0.00498648	0.0445163	1	0.0255348
GO:0005764~lysosome	0.000231406	0.00498648	0.0445163	1	0.0255348
GO:0005768~endosome	0.00182506	6.97505e-05	1	1	0.0937136
hsa04142:Lysosome	7.78341e-05	1	1	1	1
GO:0005794~Golgi apparatus	0.0235016	0.00405399	1	1	1
GO:0005769~early endosome	0.00941889	0.0542482	1	1	1
GO:0005770~late endosome	0.0863062	0.0068004	1	1	0.0245979
GO:0006897~endocytosis	0.0207914	1	1	1	1
GO:0010008~endosome membrane	0.0915075	1	1	1	1
GO:0044440~endosomal part	0.0915075	1	1	1	1
MF00198:Structural protein	0.00469463	1	1	9.29851e-18	9.40682e-11
GO:0005200~structural constituent of cytoskeleton	0.00282727	1	7.75038e-05	0.000487456	0.001416
GO:0005856~cytoskeleton	0.00123393	0.0567153	0.0243175	0.000133837	0.00143699
IPR016044:Filament	0.00106895	1	0.0531973	0.000103783	0.000294485
GO:0045111~intermediate filament cytoskeleton	0.0128043	1	1	6.68308e-08	3.86438e-06
GO:0005882~intermediate filament	0.0229124	1	1	4.45243e-08	8.11189e-06
MF00256:Intermediate filament	0.00474314	1	1	4.41844e-07	0.00144021
IPR018039:Intermediate filament protein, conserved site	0.00106895	1	0.0531973	0.000103783	0.000294485
17q21	1.20183e-05	1	0.000549554	1	0.0592399
IPR001664:Intermediate filament protein	0.00119133	1	0.0568854	0.000116826	0.000336127
IPR002957:Keratin, type I	6.52572e-05	1	1	0.00393379	0.0259891
GO:0045104~intermediate filament cytoskeleton organization	0.0141956	1	1	1	1
GO:0045103~intermediate filament-based process	0.0198588	1	1	1	1
MF00272:Intermediate filament binding protein	0.0406515	1	1	1	1
GO:0045109~intermediate filament organization	0.0813984	1	1	1	1
IPR004038:Ribosomal protein L7Ae/L30e/S12e/Gadd45	0.010421	1	1	1	1
GO:0006357~regulation of transcription from RNA polymerase II promoter	9.74375e-09	1	1.92589e-10	1	1
GO:0008134~transcription factor binding	1.63677e-06	1	1.32465e-11	1	1
GO:0000785~chromatin	5.34947e-09	1	2.10709e-08	1	1
GO:0045935~positive regulation of nucleobase, nucleoside, nucleotide and nucleic acid metabolic process	1.36387e-09	1	3.54624e-07	1	1
GO:0010628~positive regulation of gene expression	3.16458e-09	1	1.93459e-07	1	1
GO:0045941~positive regulation of transcription	2.56913e-09	1	5.88821e-07	1	1
GO:0051254~positive regulation of RNA metabolic process	8.15728e-10	1	4.02917e-06	1	1
GO:0045893~positive regulation of transcription, DNA-dependent	5.95288e-10	1	6.46202e-06	1	1
GO:0000786~nucleosome	5.93612e-11	1	0.000274695	1	1
GO:0010557~positive regulation of macromolecule biosynthetic process	2.17757e-08	1	1.08508e-06	1	1
GO:0030528~transcription regulator activity	3.34435e-07	1	1.46355e-07	1	1
GO:0006334~nucleosome assembly	1.36756e-08	1	2.47784e-05	1	1
GO:0031328~positive regulation of cellular biosynthetic process	5.70662e-08	1	6.12622e-06	1	1
IPR009072:Histone-fold	3.83246e-07	1	1.41703e-06	1	0.0589413
GO:0034728~nucleosome organization	7.89926e-08	1	7.25682e-06	1	1
GO:0006325~chromatin organization	1.58524e-05	1	3.99183e-08	1	1
GO:0031497~chromatin assembly	2.52292e-08	1	3.98693e-05	1	1
GO:0016564~transcription repressor activity	1.46806e-06	1	7.06493e-07	1	0.0630262
IPR004827:Basic-leucine zipper (bZIP) transcription factor	3.82728e-08	1	3.52942e-05	1	0.0186563
GO:0045944~positive regulation of transcription from RNA polymerase II promoter	3.93647e-09	1	0.000343993	1	1
GO:0065004~protein-DNA complex assembly	5.46278e-08	1	7.23647e-05	1	1
GO:0005694~chromosome	0.000124121	1	3.19637e-08	1	1
IPR007125:Histone core	3.62754e-08	1	0.000185735	1	0.0811809
GO:0006333~chromatin assembly or disassembly	2.89027e-06	1	7.06263e-06	1	1
GO:0032993~protein-DNA complex	1.41626e-08	1	0.00154636	1	1
GO:0044427~chromosomal part	1.67899e-05	1	1.82221e-06	1	1
GO:0051276~chromosome organization	0.00068487	1	5.47484e-07	1	1
GO:0003712~transcription cofactor activity	0.00149818	1	4.78239e-07	1	1
GO:0010629~negative regulation of gene expression	0.000213724	1	4.1437e-06	1	1
GO:0016481~negative regulation of transcription	0.000111437	1	3.54636e-05	1	1
GO:0045449~regulation of transcription	0.00022203	1	6.57515e-05	1	1
IPR000558:Histone H2B	6.00246e-06	1	0.00280416	1	0.0121267
IPR011700:Basic leucine zipper	2.37676e-05	1	0.00113474	1	0.0393026
GO:0051252~regulation of RNA metabolic process	7.18494e-05	1	0.000380238	1	1
GO:0006355~regulation of transcription, DNA-dependent	4.20754e-05	1	0.00151264	1	1
GO:0003702~RNA polymerase II transcription factor activity	0.00363413	1	2.54668e-05	1	1
GO:0005667~transcription factor complex	0.0610369	1	2.14136e-06	1	1
GO:0000122~negative regulation of transcription from RNA polymerase II promoter	0.00117242	1	0.000130426	1	1
GO:0051253~negative regulation of RNA metabolic process	0.000747111	1	0.000396505	1	1
GO:0045892~negative regulation of transcription, DNA-dependent	0.000559371	1	0.000548076	1	1
GO:0003677~DNA binding	0.000225047	1	0.00188779	1	1
GO:0003700~transcription factor activity	1.87848e-05	1	0.0277739	1	1
GO:0003713~transcription coactivator activity	0.00774966	1	0.00016147	1	1
MF00039:Other transcription factor	0.000161027	1	0.00952542	1	1
GO:0006366~transcription from RNA polymerase II promoter	0.0621103	1	5.61986e-05	1	1
GO:0006351~transcription, DNA-dependent	0.0269141	1	0.000365476	1	1
GO:0003714~transcription corepressor activity	0.00435562	1	0.0030466	1	0.0183098
GO:0016570~histone modification	0.0151094	1	0.000938529	1	1
GO:0032774~RNA biosynthetic process	0.0304316	1	0.000471221	1	1
GO:0006350~transcription	0.00195314	1	0.00858821	1	1
BP00040:mRNA transcription	0.000456864	1	0.0931864	1	1
BP00044:mRNA transcription regulation	5.91721e-05	1	1	1	1
GO:0016573~histone acetylation	0.00788854	1	0.0117971	1	1
IPR013129:Transcription factor jumonji	0.00328334	1	0.045632	1	1
MF00063:Histone	0.000190484	1	1	1	1
GO:0043433~negative regulation of transcription factor activity	0.00550771	1	1	0.0554519	0.026264
IPR011616:bZIP transcription factor, bZIP-1	0.0102171	1	0.0300809	1	1
GO:0000123~histone acetyltransferase complex	0.0585163	1	0.00850308	1	1
GO:0032583~regulation of gene-specific transcription	0.00541683	1	0.0988061	1	1
MF00036:Transcription factor	0.00064051	1	1	1	1
IPR002119:Histone H2A	0.00817591	1	0.0917972	1	1
IPR003347:Transcription factor jumonji/aspartyl beta-hydroxylase	0.0102171	1	0.0990552	1	1
BP00273:Chromatin packaging and remodeling	0.077108	1	0.0144977	1	1
IPR013088:Zinc finger, NHR/GATA-type	0.00150049	1	1	1	1
GO:0003705~RNA polymerase II transcription factor activity, enhancer binding	0.0383515	1	0.0404412	1	1
GO:0043565~sequence-specific DNA binding	0.00159204	1	1	1	1
GO:0009299~mRNA transcription	0.030832	1	0.0536451	1	1
GO:0010843~promoter binding	0.0559939	1	0.0320033	1	1
GO:0051090~regulation of transcription factor activity	0.061699	1	0.0361018	1	0.0813902
IPR005818:Histone H1/H5	0.00251021	1	1	1	1
GO:0043193~positive regulation of gene-specific transcription	0.0594201	1	0.0568997	1	1
IPR001628:Zinc finger, nuclear hormone receptor-type	0.003498	1	1	1	1
MF00275:Transcription cofactor	0.0620198	0.084127	1	1	1
IPR002112:Transcription factor Jun	0.00551028	1	1	1	1
IPR005643:Jun-like transcription factor	0.00551028	1	1	1	1
IPR005819:Histone H5	0.00566223	1	1	1	1
BP00116:JNK cascade	0.00772811	1	1	1	1
GO:0004402~histone acetyltransferase activity	0.0091347	1	1	1	1
IPR016468:CCAAT/enhancer-binding	0.0107028	1	1	1	1
IPR000837:Fos transforming protein	0.0444803	1	1	1	1
GO:0010552~positive regulation of specific transcription from RNA polymerase II promoter	0.0565797	1	1	1	1
GO:0032582~negative regulation of gene-specific transcription	0.0812434	1	1	1	1
GO:0010551~regulation of specific transcription from RNA polymerase II promoter	0.084988	1	1	1	1
IPR009255:Transcriptional coactivation	0.0851485	1	1	1	1
GO:0030518~steroid hormone receptor signaling pathway	0.0213112	0.0346041	0.0040041	1	1
GO:0030521~androgen receptor signaling pathway	0.0285144	0.0167005	0.0276906	1	1
h_pparaPathway:Mechanism of Gene Regulation by Peroxisome Proliferators via PPARa(alpha)	0.000662452	1	0.0633773	1	1
GO:0050681~androgen receptor binding	0.0345881	0.02125	0.0877818	1	1
GO:0051384~response to glucocorticoid stimulus	0.0128036	1	0.012174	1	1
GO:0031960~response to corticosteroid stimulus	0.00782217	1	0.0221446	1	1
hsa03320:PPAR signaling pathway	0.00795892	1	0.0278332	1	1
h_ppargPathway:Role of PPAR-gamma Coactivators in Obesity and Thermogenesis	0.000470886	1	1	1	1
GO:0043627~response to estrogen stimulus	0.0307261	1	0.0409868	1	1
GO:0035258~steroid hormone receptor binding	0.0347636	0.0713616	1	1	1
IPR008946:Nuclear hormone receptor, ligand-binding	0.00446476	1	1	1	1
IPR000536:Nuclear hormone receptor, ligand-binding, core	0.00446476	1	1	1	1
h_vdrPathway:Control of Gene Expression by Vitamin D Receptor	0.0827775	1	0.0543382	1	1
GO:0004879~ligand-dependent nuclear receptor activity	0.0064172	1	1	1	1
MF00003:Nuclear hormone receptor	0.00647664	1	1	1	1
GO:0003707~steroid hormone receptor activity	0.00870581	1	1	1	1
GO:0032570~response to progesterone stimulus	0.0141956	1	1	1	1
GO:0046965~retinoid X receptor binding	0.0537232	1	1	1	1
h_pparPathway:Basic mechanism of action of PPARa, PPARb(d) and PPARg and effects on gene expression	0.0648929	1	1	1	1
GO:0051385~response to mineralocorticoid stimulus	0.0697903	1	1	1	1
IPR014744:Nuclear receptor coactivator, CREB-bp-like, interlocking	0.0851485	1	1	1	1
GO:0018149~peptide cross-linking	2.05857e-06	0.0945149	0.00569186	0.000140421	0.00168653
BP00060:Protein metabolism and modification	0.0526769	3.30461e-05	0.00013595	1	1
GO:0006323~DNA packaging	3.19459e-06	1	0.000566142	1	1
GO:0006473~protein amino acid acetylation	0.0121442	1	0.0187228	1	1
GO:0043543~protein amino acid acylation	0.00800005	1	0.0404479	1	1
GO:0018076~N-terminal peptidyl-lysine acetylation	0.00679669	1	1	1	1
GO:0018394~peptidyl-lysine acetylation	0.00679669	1	1	1	1
GO:0031365~N-terminal protein amino acid modification	0.0275773	1	1	1	1
GO:0006474~N-terminal protein amino acid acetylation	0.0417986	1	1	1	1
GO:0016755~transferase activity, transferring amino-acyl groups	0.0610639	1	1	1	0.00233483
GO:0051338~regulation of transferase activity	0.061072	1	1	1	1
GO:0004866~endopeptidase inhibitor activity	0.0480646	0.00732758	0.0541843	2.53342e-08	1.80321e-05
GO:0030414~peptidase inhibitor activity	0.0668113	0.011265	0.0784905	6.34866e-08	4.09884e-05
IPR001314:Peptidase S1A, chymotrypsin	0.0151115	1	1	3.7803e-08	1.37241e-06
IPR018114:Peptidase S1/S6, chymotrypsin/Hap, active site	0.0160745	1	1	4.37731e-08	1.59575e-06
GO:0004252~serine-type endopeptidase activity	0.0169881	1	1	7.08897e-08	1.42992e-05
BP00071:Proteolysis	0.0558284	0.0618955	0.0505682	8.58971e-06	0.00109916
GO:0008236~serine-type peptidase activity	0.0123996	1	1	1.7785e-07	1.60007e-05
MF00216:Serine protease	0.0100302	1	1	3.75416e-07	1.19118e-05
IPR001254:Peptidase S1 and S6, chymotrypsin/Hap	0.02987	1	1	1.96294e-07	7.37248e-06
GO:0004175~endopeptidase activity	0.0986905	1	1	5.21059e-05	0.00692691
GO:0016567~protein ubiquitination	0.062797	1	0.00184089	1	1
IPR001713:Proteinase inhibitor I25A, stefin A	0.0851485	1	1	0.063781	1
GO:0006793~phosphorus metabolic process	2.33308e-07	0.0102174	2.48204e-05	1	1
GO:0006796~phosphate metabolic process	2.33308e-07	0.0102174	2.48204e-05	1	1
GO:0016310~phosphorylation	6.93313e-06	0.0414423	4.70627e-06	1	1
GO:0016563~transcription activator activity	0.000381224	1	5.36889e-08	1	1
GO:0006468~protein amino acid phosphorylation	9.65141e-06	1	4.94109e-05	1	1
IPR002290:Serine/threonine protein kinase	3.34123e-07	0.0767554	0.0248839	1	1
IPR017441:Protein kinase, ATP binding site	9.51171e-08	1	0.00797026	1	1
IPR000719:Protein kinase, core	5.38452e-08	1	0.0245265	1	1
IPR008271:Serine/threonine protein kinase, active site	7.6776e-07	0.0932017	0.033866	1	1
MF00108:Protein kinase	1.91653e-06	1	0.00805524	1	1
IPR017442:Serine/threonine protein kinase-related	3.99713e-07	1	0.0394993	1	1
MF00107:Kinase	1.1829e-05	1	0.00395105	1	1
BP00064:Protein phosphorylation	5.77431e-06	1	0.0132707	1	1
BP00114:MAPKKK cascade	1.23322e-06	0.0999034	1	1	1
GO:0004672~protein kinase activity	1.87133e-05	1	0.00915	1	1
BP00111:Intracellular signaling cascade	0.000857608	0.0224083	0.0559227	1	1
GO:0004674~protein serine/threonine kinase activity	0.000112469	1	0.0166183	1	1
MF00213:Non-receptor serine/threonine protein kinase	0.000425958	1	0.0243771	1	1
GO:0010627~regulation of protein kinase cascade	0.0965189	0.0626261	0.00660923	1	1
GO:0007243~protein kinase cascade	5.2785e-05	1	1	1	1
h_mapkPathway:MAPKinase Signaling Pathway	0.000105034	1	1	1	1
GO:0042326~negative regulation of phosphorylation	0.0205447	1	0.00800342	1	1
BP00063:Protein modification	0.00202013	1	0.0817851	1	1
GO:0007178~transmembrane receptor protein serine/threonine kinase signaling pathway	0.061699	1	0.00275579	1	1
hsa04010:MAPK signaling pathway	0.000442378	1	1	1	1
GO:0007169~transmembrane receptor protein tyrosine kinase signaling pathway	0.000548334	1	1	1	1
IPR017892:Protein kinase, C-terminal	0.028769	1	0.0252679	1	1
GO:0033673~negative regulation of kinase activity	0.00128727	1	1	1	1
GO:0004708~MAP kinase kinase activity	0.0027157	1	1	1	1
GO:0006469~negative regulation of protein kinase activity	0.00309682	1	1	1	1
GO:0000165~MAPKKK cascade	0.00357918	1	1	1	1
GO:0004707~MAP kinase activity	0.00365816	1	1	1	1
GO:0004712~protein serine/threonine/tyrosine kinase activity	0.00480004	1	1	1	1
GO:0004713~protein tyrosine kinase activity	0.00654125	1	1	1	1
GO:0004860~protein kinase inhibitor activity	0.0938909	1	0.0847187	1	1
h_dspPathway:Regulation of MAP Kinase Pathways Through Dual Specificity Phosphatases	0.00802749	1	1	1	1
MF00095:Kinase inhibitor	0.00977913	1	1	1	1
IPR003527:MAP kinase, conserved site	0.0134511	1	1	1	1
MF00241:Protein kinase receptor	0.0194854	1	1	1	1
GO:0031098~stress-activated protein kinase signaling pathway	0.0319451	1	1	1	1
IPR001245:Tyrosine protein kinase	0.0330732	1	1	1	1
GO:0043405~regulation of MAP kinase activity	0.0409027	1	1	1	1
GO:0045859~regulation of protein kinase activity	0.0474543	1	1	1	1
MF00013:Tyrosine protein kinase receptor	0.0552074	1	1	1	1
GO:0007254~JNK cascade	0.0648879	1	1	1	1
GO:0043549~regulation of kinase activity	0.064891	1	1	1	1
GO:0043491~protein kinase B signaling cascade	0.0672188	1	1	1	1
h_pyk2Pathway:Links between Pyk2 and Map Kinases	0.0723682	1	1	1	1
GO:0042325~regulation of phosphorylation	0.0967778	1	1	1	1
GO:0006470~protein amino acid dephosphorylation	0.0050693	0.0544252	1	1	1
GO:0004721~phosphoprotein phosphatase activity	0.0137911	0.0200292	1	1	1
GO:0016791~phosphatase activity	0.00937855	0.0312735	1	1	1
IPR016130:Protein-tyrosine phosphatase, active site	0.092698	0.0562097	0.0685176	1	1
GO:0016311~dephosphorylation	0.00775279	0.0609553	1	1	1
GO:0017017~MAP kinase tyrosine/serine/threonine phosphatase activity	0.022305	1	0.049401	1	1
GO:0033549~MAP kinase phosphatase activity	0.022305	1	0.049401	1	1
IPR008343:MAP kinase phosphatase	0.0675066	1	0.0166334	1	1
MF00114:Protein phosphatase	0.015434	1	1	1	1
MF00113:Phosphatase	0.0192908	1	1	1	1
GO:0008138~protein tyrosine/serine/threonine phosphatase activity	0.0595857	1	1	1	1
GO:0004722~protein serine/threonine phosphatase activity	0.0644958	1	1	1	1
GO:0008287~protein serine/threonine phosphatase complex	0.0866687	1	1	1	1
IPR000340:Dual specificity phosphatase, catalytic domain	0.0881703	1	1	1	1
GO:0016702~oxidoreductase activity, acting on single donors with incorporation of molecular oxygen, incorporation of two atoms of oxygen	0.0983269	1	1	1	1
GO:0042127~regulation of cell proliferation	0.000294804	1	1.22212e-10	1	1
BP00207:Cell cycle control	3.91396e-06	1	2.43893e-06	1	1
GO:0008285~negative regulation of cell proliferation	7.18162e-05	1	3.37327e-07	1	1
GO:0051726~regulation of cell cycle	0.000338244	1	0.0101299	1	1
BP00224:Cell proliferation and differentiation	2.10041e-05	1	1	1	1
BP00203:Cell cycle	0.0665372	1	0.00242243	1	1
GO:0045926~negative regulation of growth	0.0174438	1	0.0551736	1	1
GO:0001558~regulation of cell growth	0.0264117	1	0.0503592	1	1
GO:0045787~positive regulation of cell cycle	0.0565797	1	0.0309481	1	1
GO:0050678~regulation of epithelial cell proliferation	0.0021101	1	1	1	1
GO:0051329~interphase of mitotic cell cycle	0.061699	1	0.0361018	1	1
GO:0051325~interphase	0.0712817	1	0.0435948	1	1
GO:0008283~cell proliferation	0.00408593	1	1	1	1
GO:0045786~negative regulation of cell cycle	0.00557617	1	1	1	1
GO:0050680~negative regulation of epithelial cell proliferation	0.00620988	1	1	1	1
GO:0030308~negative regulation of cell growth	0.0133555	1	1	1	1
GO:0043616~keratinocyte proliferation	0.0139252	1	1	1	1
GO:0040007~growth	0.0161876	1	1	1	1
GO:0007050~cell cycle arrest	0.0273508	1	1	1	1
GO:0033261~regulation of S phase	0.0697903	1	1	1	1
GO:0004861~cyclin-dependent protein kinase inhibitor activity	0.0810323	1	1	1	1
GO:0045934~negative regulation of nucleobase, nucleoside, nucleotide and nucleic acid metabolic process	0.00104709	1	5.12593e-05	1	1
GO:0000166~nucleotide binding	0.0335324	0.000709275	0.00312224	1	1
GO:0032553~ribonucleotide binding	0.00446745	0.0122205	0.0155408	1	1
GO:0032555~purine ribonucleotide binding	0.00446745	0.0122205	0.0155408	1	1
GO:0017076~purine nucleotide binding	0.00676445	0.014963	0.0179704	1	1
GO:0009205~purine ribonucleoside triphosphate metabolic process	0.00430135	0.00128369	1	1	0.0166652
GO:0009199~ribonucleoside triphosphate metabolic process	0.00462637	0.00138856	1	1	0.0177205
GO:0032559~adenyl ribonucleotide binding	0.036829	0.0795741	0.00251502	1	1
GO:0009144~purine nucleoside triphosphate metabolic process	0.00612944	0.00188189	1	1	0.00963195
GO:0030554~adenyl nucleotide binding	0.0495412	0.0902216	0.00322935	1	1
GO:0009150~purine ribonucleotide metabolic process	0.00700343	0.00550022	1	1	0.0508284
GO:0006163~purine nucleotide metabolic process	0.00401447	0.0121851	1	1	0.029493
GO:0001883~purine nucleoside binding	0.0242408	1	0.00221201	1	1
GO:0001882~nucleoside binding	0.0286108	1	0.00288868	1	1
GO:0009206~purine ribonucleoside triphosphate biosynthetic process	0.0476413	0.0222736	1	1	0.0282998
GO:0009201~ribonucleoside triphosphate biosynthetic process	0.0502646	0.0236228	1	1	0.0300959
GO:0009145~purine nucleoside triphosphate biosynthetic process	0.0502646	0.0236228	1	1	0.0300959
GO:0009142~nucleoside triphosphate biosynthetic process	0.0586977	0.0280188	1	1	0.0359649
GO:0009165~nucleotide biosynthetic process	0.0366368	0.0511095	1	1	0.0964245
GO:0006164~purine nucleotide biosynthetic process	0.0274385	0.0953645	1	1	0.0775316
GO:0034654~nucleobase, nucleoside, nucleotide and nucleic acid biosynthetic process	0.0480493	0.0647131	1	1	0.0709082
GO:0034404~nucleobase, nucleoside and nucleotide biosynthetic process	0.0480493	0.0647131	1	1	0.0709082
GO:0009152~purine ribonucleotide biosynthetic process	0.0572561	0.0586753	1	1	0.0771759
GO:0009260~ribonucleotide biosynthetic process	0.0781216	0.0783864	1	1	1
GO:0032561~guanyl ribonucleotide binding	0.0749782	1	1	1	0.0628817
GO:0019001~guanyl nucleotide binding	0.0749782	1	1	1	0.0628817
GO:0005615~extracellular space	0.0148664	1	1	1	1
GO:0070161~anchoring junction	0.00250899	1	0.0259959	0.0127955	1
hsa04520:Adherens junction	0.0159008	1	1	1	1
BP00285:Cell structure and motility	0.00105095	1	0.00913037	0.0255432	1
GO:0006928~cell motion	0.0016009	1	0.000305601	1	1
GO:0016477~cell migration	0.000910771	1	0.000555721	1	1
GO:0048870~cell motility	0.00201791	1	0.00176709	1	1
GO:0051674~localization of cell	0.00201791	1	0.00176709	1	1
GO:0051270~regulation of cell motion	0.0125747	1	0.0274034	1	1
GO:0030334~regulation of cell migration	0.0172301	1	0.0276748	1	1
GO:0043542~endothelial cell migration	0.0878852	1	0.0122041	1	1
GO:0040012~regulation of locomotion	0.0462828	1	0.0261003	1	1
GO:0031981~nuclear lumen	0.000942167	0.00181355	1.41954e-20	1	1
GO:0005654~nucleoplasm	0.00559949	0.00328345	3.18555e-15	1	1
GO:0044451~nucleoplasm part	0.0113371	0.0157028	9.59302e-12	1	1
GO:0005730~nucleolus	0.0883726	0.0503623	2.75971e-07	1	1
GO:0006979~response to oxidative stress	0.0059855	1	0.000163756	0.0818665	0.0212252
GO:0000302~response to reactive oxygen species	0.0281694	1	0.000310108	0.0927804	0.0375324
GO:0042542~response to hydrogen peroxide	0.0526793	1	0.000216305	1	1
GO:0001666~response to hypoxia	0.00541683	0.056711	0.0549539	1	1
GO:0070482~response to oxygen levels	0.00842048	0.0744713	0.0770249	1	1
h_arenrf2Pathway:Oxidative Stress Induced Gene Expression Via Nrf2	0.0210477	1	1	1	1
GO:0005829~cytosol	0.0001573	5.84057e-09	2.73456e-15	1	1
GO:0010033~response to organic substance	1.67942e-06	0.00110672	1.23508e-10	1	1
GO:0043228~non-membrane-bounded organelle	1.20188e-05	0.00390288	7.07773e-11	0.0949352	1
GO:0043232~intracellular non-membrane-bounded organelle	1.20188e-05	0.00390288	7.07773e-11	0.0949352	1
GO:0051173~positive regulation of nitrogen compound metabolic process	4.91852e-09	1	1.23784e-06	1	1
GO:0000267~cell fraction	6.33467e-05	0.000631832	6.52647e-07	1	0.0843156
GO:0010604~positive regulation of macromolecule metabolic process	2.76074e-06	1	2.43284e-08	1	1
GO:0009891~positive regulation of biosynthetic process	4.36325e-08	1	1.01935e-05	1	1
MF00197:Miscellaneous function	0.0518097	1	1	1.97617e-10	0.000216595
GO:0016327~apicolateral plasma membrane	2.29085e-05	1	0.00699699	0.000147223	0.00629387
GO:0043296~apical junction complex	1.58894e-05	1	0.0137019	0.000110236	0.00495325
GO:0010605~negative regulation of macromolecule metabolic process	0.000457817	1	6.22767e-08	1	1
Placenta	3.63944e-11	1	1	1	1
GO:0009725~response to hormone stimulus	8.05304e-06	1	3.2482e-05	1	1
6p22-p21.3	2.14304e-06	1	0.000192896	1	1
GO:0005626~insoluble fraction	0.000227224	0.0282967	0.000109204	1	1
GO:0009719~response to endogenous stimulus	7.20134e-05	1	9.83606e-06	1	0.0662324
GO:0005625~soluble fraction	0.0133071	0.0149782	8.07041e-06	1	1
GO:0017171~serine hydrolase activity	0.0136865	1	1	2.1532e-07	1.93321e-05
17q12-q21	0.010116	1	0.00509679	7.06274e-05	1
GO:0007242~intracellular signaling cascade	6.07821e-07	1	0.0116201	1	1
GO:0005624~membrane fraction	0.0015051	0.0160535	0.000292992	1	1
GO:0007584~response to nutrient	1.31157e-05	1	0.00076294	1	1
GO:0010035~response to inorganic substance	0.000968008	1	0.00038576	0.0330384	0.0344475
lung cancer	0.0975008	1	1.38859e-07	1	1
GO:0010558~negative regulation of macromolecule biosynthetic process	9.17461e-05	1	0.000168628	1	1
GO:0042493~response to drug	0.000799752	1	2.86025e-05	1	1
GO:0030674~protein binding, bridging	0.000561763	0.0955752	0.0891232	0.00926784	1
GO:0009890~negative regulation of biosynthetic process	0.000142527	1	0.000318478	1	1
19q13.3-q13.4	0.00528929	1	1	9.59248e-06	9.9116e-05
GO:0007167~enzyme linked receptor protein signaling pathway	5.52414e-05	1	0.00092001	1	1
GO:0051172~negative regulation of nitrogen compound metabolic process	0.00135396	1	3.9261e-05	1	1
GO:0031327~negative regulation of cellular biosynthetic process	0.000313694	1	0.000184928	1	1
GO:0004857~enzyme inhibitor activity	0.0380538	1	0.0193809	0.000121877	0.00173688
GO:0019898~extrinsic to membrane	0.00603158	0.000398428	0.0588908	1	0.0149439
GO:0033189~response to vitamin A	3.41183e-06	1	1	0.044847	1
GO:0031667~response to nutrient levels	8.24772e-05	1	0.00233822	1	1
GO:0033273~response to vitamin	6.66788e-05	1	0.00341599	1	1
GO:0012505~endomembrane system	0.0850327	3.74762e-06	1	1	1
GO:0032526~response to retinoic acid	1.87285e-05	1	1	0.0204937	1
GO:0046983~protein dimerization activity	0.000137311	1	0.00380566	1	1
GO:0019899~enzyme binding	0.0125275	0.0456603	0.00105909	1	1
GO:0014070~response to organic cyclic substance	0.000736145	1	0.000850733	1	1
MF00093:Select regulatory molecule	0.0404881	0.00211556	0.00740116	1	0.0360837
GO:0009991~response to extracellular stimulus	0.000168989	1	0.00486137	1	1
GO:0042445~hormone metabolic process	0.0712817	1	0.0854282	0.000146801	0.00293522
GO:0048660~regulation of smooth muscle cell proliferation	0.00147511	1	0.000635874	1	1
GO:0009612~response to mechanical stimulus	0.00136043	1	0.000858891	1	1
GO:0030522~intracellular receptor-mediated signaling pathway	0.0100146	0.038239	0.00323374	1	1
GO:0051427~hormone receptor binding	0.000291829	0.0728232	0.0627905	1	1
1q32	0.0527144	1	0.00509679	0.00535991	1
GO:0009141~nucleoside triphosphate metabolic process	0.0109349	0.00353177	0.0469808	1	0.0168028
GO:0045637~regulation of myeloid cell differentiation	0.000120722	1	0.0150743	1	1
6p21.3	0.00775772	0.0540691	0.00518124	1	1
hsa04012:ErbB signaling pathway	0.000412648	1	0.00544138	1	1
GO:0044092~negative regulation of molecular function	0.0117387	0.0728891	0.00385543	1	1
GO:0032870~cellular response to hormone stimulus	0.000693391	1	0.00592919	1	1
GO:0009967~positive regulation of signal transduction	0.00471606	1	0.000892178	1	1
hsa05322:Systemic lupus erythematosus	0.00144035	0.0448971	0.070176	1	1
GO:0035257~nuclear hormone receptor binding	7.26765e-05	1	0.0650887	1	1
oral cancer	0.0324509	1	0.000151299	1	1
GO:0051094~positive regulation of developmental process	8.26176e-05	1	0.0652054	1	1
Alzheimer's Disease	0.0405329	0.00166618	0.0930129	1	1
GO:0032868~response to insulin stimulus	0.00318512	1	0.00205113	1	0.0703673
GO:0043434~response to peptide hormone stimulus	0.00127116	1	0.00553806	1	1
GO:0048661~positive regulation of smooth muscle cell proliferation	0.015649	1	0.000658267	1	1
GO:0010647~positive regulation of cell communication	0.00966804	1	0.00162656	1	1
GO:0045639~positive regulation of myeloid cell differentiation	0.00085671	1	0.0185711	1	1
GO:0032535~regulation of cellular component size	0.0227921	1	0.000830226	1	1
GO:0046034~ATP metabolic process	0.00475663	0.00466616	1	1	0.0185144
GO:0016569~covalent chromatin modification	0.0190634	1	0.00137134	1	1
GO:0009611~response to wounding	0.00201112	1	0.0133206	1	1
GO:0034622~cellular macromolecular complex assembly	0.0357673	1	0.00088703	1	1
1q42-q43	0.00641575	0.00527365	1	1	1
GO:0010038~response to metal ion	0.00385436	1	0.00988314	1	1
GO:0009628~response to abiotic stimulus	0.0207673	1	0.00191997	1	1
GO:0042803~protein homodimerization activity	0.0112983	0.0644103	0.0753072	1	1
GO:0007565~female pregnancy	0.00689375	1	1	0.0088482	0.025242
GO:0034621~cellular macromolecular complex subunit organization	0.064891	1	0.0011	1	1
GO:0051101~regulation of DNA binding	0.0326145	1	0.00220838	1	1
GO:0048514~blood vessel morphogenesis	0.0141571	1	0.00565267	1	1
hsa05211:Renal cell carcinoma	0.00268548	1	0.0306258	1	1
GO:0001525~angiogenesis	0.0126109	1	0.00789245	1	1
GO:0042802~identical protein binding	0.026425	0.0576565	0.0656818	1	1
GO:0001892~embryonic placenta development	0.00010148	1	1	1	1
GO:0009259~ribonucleotide metabolic process	0.0119293	0.00922449	1	1	0.0745249
GO:0030182~neuron differentiation	0.00132417	1	0.0913596	1	1
GO:0001890~placenta development	0.000123443	1	1	1	1
GO:0001701~in utero embryonic development	0.0114884	1	0.0110105	1	1
hsa04350:TGF-beta signaling pathway	0.00444224	1	0.0288471	1	1
GO:0031329~regulation of cellular catabolic process	0.0738732	1	0.00178988	1	1
GO:0001944~vasculature development	0.0198353	1	0.00733506	1	1
GO:0005524~ATP binding	0.0481298	1	0.00304553	1	1
hsa04150:mTOR signaling pathway	0.015674	1	0.010179	1	1
GO:0046332~SMAD binding	0.00614223	1	0.0294532	1	1
IPR002087:Anti-proliferative protein	0.0343353	1	0.00552176	1	1
IPR001101:Plectin repeat	0.0343353	1	0.00552176	1	1
MF00277:Other cell junction protein	0.0581471	1	1	0.00326886	1
GO:0045765~regulation of angiogenesis	0.000194409	1	1	1	0.0414184
GO:0001889~liver development	0.00372349	1	0.0557254	1	1
IPR001806:Ras GTPase	0.00601579	0.0363625	1	1	1
IPR018359:Bromodomain, conserved site	0.0189817	0.0118082	1	1	1
GO:0007611~learning or memory	0.0425935	0.0964666	0.0583632	1	1
Leukocyte	0.000254556	1	1	1	1
GO:0051591~response to cAMP	0.0509013	1	0.00520774	1	1
GO:0001568~blood vessel development	0.0291103	1	0.00994032	1	1
GO:0042625~ATPase activity, coupled to transmembrane movement of ions	0.0258688	0.0113934	1	1	0.0371648
GO:0009986~cell surface	0.0222727	0.0132457	1	1	1
GO:0010563~negative regulation of phosphorus metabolic process	0.0274268	1	0.0117971	1	1
GO:0045936~negative regulation of phosphate metabolic process	0.0274268	1	0.0117971	1	1
GO:0006754~ATP biosynthetic process	0.0280524	0.0125081	1	1	0.0154204
IPR018073:Proteinase inhibitor I25, cystatin, conserved site	0.0935406	0.0760046	1	0.0558337	1
hsa05200:Pathways in cancer	0.0272636	1	0.0155127	1	1
IPR003579:Ras small GTPase, Rab type	0.0488215	0.00884866	1	1	1
GO:0007507~heart development	0.0322091	1	0.0134664	1	1
IPR013753:Ras	0.00832722	0.0529351	1	1	1
Meningioma	0.0915243	1	0.00482235	1	1
GO:0048511~rhythmic process	0.000452074	1	1	1	1
hsa05215:Prostate cancer	0.0147097	1	0.0340346	1	1
GO:0019838~growth factor binding	0.000510157	1	1	1	1
IPR001487:Bromodomain	0.028769	0.0181793	1	1	1
GO:0032869~cellular response to insulin stimulus	0.016524	1	0.0321254	1	1
Pseudohypoaldosteronism, type I	0.006347	1	1	0.0857109	1
GO:0008361~regulation of cell size	0.0423797	1	0.0156936	1	1
GO:0031175~neuron projection development	0.0239459	1	0.0287613	1	1
GO:0051348~negative regulation of transferase activity	0.00070747	1	1	1	1
hsa04912:GnRH signaling pathway	0.010831	1	0.0657404	1	0.00163563
18q12.1	0.0111372	0.0666259	1	1	1
GO:0051098~regulation of binding	0.0678783	1	0.010986	1	1
GO:0016324~apical plasma membrane	0.0546109	1	1	0.0136828	1
GO:0031225~anchored to membrane	0.0118792	1	1	0.0656523	0.0365391
IPR000010:Proteinase inhibitor I25, cystatin	0.0411339	1	1	0.0192304	0.0629004
h_gleevecpathway:Inhibition of Cellular Proliferation by Gleevec	0.0795597	1	0.0100332	1	1
GO:0032844~regulation of homeostatic process	0.0495627	1	0.0164636	1	1
IPR005225:Small GTP-binding protein	0.0144296	0.0591437	1	1	0.0922857
GO:0045596~negative regulation of cell differentiation	0.0334573	1	0.0255584	1	1
GO:0043392~negative regulation of DNA binding	0.0109534	1	1	0.0803201	0.0449996
GO:0030183~B cell differentiation	0.0812434	1	0.0117971	1	1
IPR001452:Src homology-3 domain	0.0119338	1	1	0.0870261	0.0860485
GO:0030511~positive regulation of transforming growth factor beta receptor signaling pathway	0.0224593	1	0.0485955	1	1
IPR000961:AGC-kinase, C-terminal	0.0902297	1	0.0125628	1	1
IPR003128:Villin headpiece	0.0444803	1	1	0.0257951	0.0607095
MF00083:Cation transporter	0.0162169	1	1	0.0731072	0.00103646
BP00178:Stress response	0.0336332	0.0355285	1	1	1
BP00267:Homeostasis	0.069931	1	1	0.0185368	1
GO:0048666~neuron development	0.024029	1	0.055138	1	1
hsa05221:Acute myeloid leukemia	0.0272117	1	0.0514006	1	1
BP00286:Cell structure	0.0520972	1	1	0.0280733	1
GO:0045177~apical part of cell	0.0397634	1	1	0.0379244	1
GO:0043492~ATPase activity, coupled to movement of substances	0.0398114	0.0392377	1	1	1
GO:0019829~cation-transporting ATPase activity	0.0282319	0.0606909	1	1	1
GO:0008022~protein C-terminus binding	0.0402027	1	0.0442318	1	1
GO:0007264~small GTPase mediated signal transduction	0.00183684	1	1	1	0.0415407
GO:0042113~B cell activation	0.0744548	1	0.0255932	1	1
IPR000014:PAS	0.0535995	1	0.0382765	1	1
GO:0051100~negative regulation of binding	0.0232066	1	0.0886582	1	0.0803994
IPR018363:CD59 antigen, conserved site	0.0683679	1	1	0.0329979	1
GO:0002761~regulation of myeloid leukocyte differentiation	0.0466201	1	0.0486435	1	1
IPR004724:Epithelial sodium channel	0.00251879	1	1	1	1
GO:0032101~regulation of response to external stimulus	0.0450413	1	0.0561252	1	1
GO:0048589~developmental growth	0.00309682	1	1	1	1
GO:0042626~ATPase activity, coupled to transmembrane movement of substances	0.0377494	0.0834184	1	1	1
BP00185:Taste	0.00335899	1	1	1	1
20q13.3	0.0453101	1	0.07424	1	1
GO:0004955~prostaglandin receptor activity	0.0669109	0.0510327	1	1	1
GO:0021700~developmental maturation	0.00345994	1	1	1	1
IPR011993:Pleckstrin homology-type	0.00353195	1	1	1	1
GO:0016820~hydrolase activity, acting on acid anhydrides, catalyzing transmembrane movement of substances	0.0419495	0.0904315	1	1	0.0288434
IPR001763:Rhodanese-like	0.0843665	1	0.045632	1	1
hsa04370:VEGF signaling pathway	0.0871918	1	0.0476214	1	1
GO:0030278~regulation of ossification	0.00425049	1	1	1	1
22q13.1	0.00440901	1	1	1	1
GO:0005003~ephrin receptor activity	0.045989	1	1	0.0978543	1
2p13-p12	0.00463793	1	1	1	1
GO:0015399~primary active transmembrane transporter activity	0.0707423	0.0672771	1	1	1
GO:0015405~P-P-bond-hydrolysis-driven transmembrane transporter activity	0.0707423	0.0672771	1	1	1
BP00281:Oncogenesis	0.00488862	1	1	1	1
GO:0045471~response to ethanol	0.088611	1	0.0558722	1	1
GO:0004954~prostanoid receptor activity	0.0810323	0.0620753	1	1	1
GO:0004953~icosanoid receptor activity	0.0810323	0.0620753	1	1	1
GO:0031670~cellular response to nutrient	0.00526929	1	1	1	1
White sponge nevus	0.0915243	1	1	0.0579818	0.0873648
GO:0000060~protein import into nucleus, translocation	0.0801872	1	0.0679604	1	1
GO:0007265~Ras protein signal transduction	0.0679906	1	0.081087	1	1
IPR001873:Na+ channel, amiloride-sensitive	0.00566223	1	1	1	1
GO:0005525~GTP binding	0.059521	0.0951655	1	1	0.0743036
GO:0032764~negative regulation of mast cell cytokine production	0.0944953	1	1	0.0631363	0.0998335
IPR010548:BNIP3	0.0851485	0.075708	1	1	1
GO:0046961~proton-transporting ATPase activity, rotational mechanism	0.0970173	0.0680735	1	1	1
GO:0044459~plasma membrane part	0.00686487	1	1	1	1
blood pressure, arterial	0.00719788	1	1	1	1
GO:0031331~positive regulation of cellular catabolic process	0.0945793	1	0.0828908	1	1
3p22-p21.3	0.00845258	1	1	1	1
GO:0004468~lysine N-acetyltransferase activity	0.0091347	1	1	1	1
GO:0048469~cell maturation	0.0100146	1	1	1	1
GO:0070412~R-SMAD binding	0.0104252	1	1	1	1
GO:0051056~regulation of small GTPase mediated signal transduction	0.0108884	1	1	1	1
GO:0042060~wound healing	0.01142	1	1	1	1
GO:0048008~platelet-derived growth factor receptor signaling pathway	0.0117992	1	1	1	1
GO:0046982~protein heterodimerization activity	0.0120394	1	1	1	1
GO:0010891~negative regulation of sequestering of triglyceride	0.0131577	1	1	1	1
GO:0001547~antral ovarian follicle growth	0.0131577	1	1	1	1
GO:0045648~positive regulation of erythrocyte differentiation	0.0139252	1	1	1	1
GO:0043586~tongue development	0.0139252	1	1	1	1
GO:0004714~transmembrane receptor protein tyrosine kinase activity	0.0149794	1	1	1	1
BP00193:Developmental processes	0.0164632	1	1	1	1
GO:0045667~regulation of osteoblast differentiation	0.0166728	1	1	1	1
hsa04960:Aldosterone-regulated sodium reabsorption	0.0167891	1	1	1	1
GO:0014068~positive regulation of phosphoinositide 3-kinase cascade	0.0179092	1	1	1	1
h_tsp1Pathway:TSP-1 Induced Apoptosis in Microvascular Endothelial Cell	0.0181115	1	1	1	1
Saliva	0.0206506	1	1	1	1
GO:0010324~membrane invagination	0.0207914	1	1	1	1
GO:0048679~regulation of axon regeneration	0.0212295	1	1	1	1
GO:0070570~regulation of neuron projection regeneration	0.0212295	1	1	1	1
BP00248:Mesoderm development	0.0212557	1	1	1	1
GO:0007588~excretion	0.0213112	1	1	1	1
GO:0045792~negative regulation of cell size	0.0214084	1	1	1	1
Brain	0.0220566	1	1	1	1
h_cdMacPathway:Cadmium induces DNA synthesis and proliferation in macrophages	0.0221707	1	1	1	1
GO:0014066~regulation of phosphoinositide 3-kinase cascade	0.0224593	1	1	1	1
Nasal epithelium	0.022489	1	1	1	1
GO:0007623~circadian rhythm	0.0226917	1	1	1	1
GO:0005776~autophagic vacuole	0.0232323	1	1	1	1
hsa04722:Neurotrophin signaling pathway	0.0238521	1	1	1	1
GO:0046578~regulation of Ras protein signal transduction	0.0264788	1	1	1	1
GO:0048168~regulation of neuronal synaptic plasticity	0.0285144	1	1	1	1
GO:0005070~SH3/SH2 adaptor activity	0.0296853	1	1	1	1
Esophagus	0.0302566	1	1	1	1
GO:0045669~positive regulation of osteoblast differentiation	0.0306472	1	1	1	1
Colon carcinoma	0.0315271	1	1	1	1
IPR004843:Metallophosphoesterase	0.0317507	1	1	1	1
h_her2Pathway:Role of ERBB2 in Signal Transduction and Oncology	0.0319212	1	1	1	1
GO:0001893~maternal placenta development	0.0332602	1	1	1	1
GO:0006952~defense response	0.0339783	1	1	1	1
IPR001849:Pleckstrin homology	0.0341238	1	1	1	1
IPR004241:Light chain 3 (LC3)	0.0343353	1	1	1	1
diuresis	0.0345323	1	1	1	1
21q22.1-q22.2|21q22.12	0.0357231	1	1	1	1
2q22	0.0357231	1	1	1	1
GO:0031226~intrinsic to plasma membrane	0.0361989	1	1	1	1
Pancreas	0.0363695	1	1	1	1
3p25	0.0368945	1	1	1	1
Liver	0.0374052	1	1	1	1
Tongue	0.0378666	1	1	1	1
GO:0017015~regulation of transforming growth factor beta receptor signaling pathway	0.0387228	1	1	1	1
GO:0046933~hydrogen ion transporting ATP synthase activity, rotational mechanism	0.039241	1	1	1	1
17q25	0.0398329	1	1	1	1
IPR006212:Furin-like repeat	0.0411339	1	1	1	1
GO:0031952~regulation of protein amino acid autophosphorylation	0.0417986	1	1	1	1
GO:0060090~molecular adaptor activity	0.04214	1	1	1	1
Umbilical vein endothelial cell	0.0422163	1	1	1	1
GO:0042698~ovulation cycle	0.0426493	1	1	1	1
GO:0005083~small GTPase regulator activity	0.0433264	1	1	1	1
Lymph	0.0435285	1	1	1	1
MF00035:Other ion channel	0.0441516	1	1	1	1
GO:0005887~integral to plasma membrane	0.045058	1	1	1	1
GO:0019003~GDP binding	0.045989	1	1	1	0.05481
GO:0018205~peptidyl-lysine modification	0.0462893	1	1	1	0.0532401
Aorta endothelial cell	0.0478678	1	1	1	1
GO:0000287~magnesium ion binding	0.0484873	1	1	1	1
GO:0035270~endocrine system development	0.0487772	1	1	1	1
17p13.1	0.0492413	1	1	1	0.018662
GO:0008081~phosphoric diester hydrolase activity	0.049516	1	1	1	1
BP00108:Receptor protein tyrosine kinase signaling pathway	0.0495765	1	1	1	1
atherosclerosis, coronary hyperlipidemia	0.0496865	1	1	1	1
GO:0003924~GTPase activity	0.0497337	1	1	1	1
GO:0033176~proton-transporting V-type ATPase complex	0.0498606	1	1	1	0.081576
IPR013761:Sterile alpha motif-type	0.049959	1	1	1	0.017509
Fetal brain	0.0515571	1	1	1	1
GO:0033180~proton-transporting V-type ATPase, V1 domain	0.0524898	1	1	1	1
GO:0048771~tissue remodeling	0.0526793	1	1	1	1
16q22.2	0.0531039	1	1	1	1
4q34-q35	0.0531039	1	1	1	0.0716183
GO:0046777~protein amino acid autophosphorylation	0.0531325	1	1	1	1
GO:0045646~regulation of erythrocyte differentiation	0.0536113	1	1	1	1
GO:0002763~positive regulation of myeloid leukocyte differentiation	0.0536113	1	1	1	1
GO:0043121~neurotrophin binding	0.0537232	1	1	1	1
h_nthiPathway:NFkB activation by Nontypeable Hemophilus influenzae	0.0538619	1	1	1	1
GO:0035313~wound healing, spreading of epidermal cells	0.053975	1	1	1	1
GO:0030510~regulation of BMP signaling pathway	0.0550051	1	1	1	1
Lung carcinoma	0.0562709	1	1	1	1
GO:0050770~regulation of axonogenesis	0.0565797	1	1	1	1
GO:0016055~Wnt receptor signaling pathway	0.0578656	1	1	1	1
cystic fibrosis	0.0582275	1	1	1	1
GO:0031669~cellular response to nutrient levels	0.0601313	1	1	1	1
GO:0048732~gland development	0.063063	1	1	1	1
MF00099:Small GTPase	0.0637732	1	1	1	1
6p21.33	0.06428	1	1	1	1
GO:0032318~regulation of Ras GTPase activity	0.0647965	1	1	1	1
GO:0005272~sodium channel activity	0.0664662	1	1	1	1
Alzheimer's disease cognitive function	0.0667403	1	1	1	1
GO:0003810~protein-glutamine gamma-glutamyltransferase activity	0.0669109	1	1	1	0.0758246
GO:0051174~regulation of phosphorus metabolic process	0.0679434	1	1	1	1
GO:0019220~regulation of phosphate metabolic process	0.0679434	1	1	1	1
Cervix	0.0699483	1	1	1	1
h_bcrPathway:BCR Signaling Pathway	0.0723682	1	1	1	1
GO:0060284~regulation of cell development	0.0730167	1	1	1	1
3p21.3	0.073652	1	1	1	1
GO:0048568~embryonic organ development	0.0744888	1	1	1	1
19q13.1	0.0769036	1	1	1	1
Peripheral Nervous System	0.078358	1	1	1	1
GO:0009409~response to cold	0.0786089	1	1	1	1
GO:0022602~ovulation cycle process	0.0786187	1	1	1	1
B-cell	0.079837	1	1	1	1
Pectoralis muscle	0.0801904	1	1	1	1
Aortic endothelium	0.0805975	1	1	1	1
GO:0060537~muscle tissue development	0.0814416	1	1	1	1
hsa04070:Phosphatidylinositol signaling system	0.0824563	1	1	1	1
GO:0005889~hydrogen:potassium-exchanging ATPase complex	0.0825623	1	1	1	1
GO:0051271~negative regulation of cell motion	0.0835317	1	1	1	1
1q24.2	0.0847112	1	1	1	1
IPR016238:Ribosomal protein S6 kinase	0.0851485	1	1	1	1
IPR007249:Dopey, N-terminal	0.0851485	1	1	1	1
IPR007274:Ctr copper transporter	0.0851485	1	1	1	1
IPR016053:Haem oxygenase-like	0.0851485	1	1	1	1
IPR002051:Haem oxygenase	0.0851485	1	1	1	1
IPR000197:Zinc finger, TAZ-type	0.0851485	1	1	1	1
IPR003652:Ataxin, AXH region	0.0851485	1	1	1	1
IPR003101:Coactivator CBP, KIX	0.0851485	1	1	1	1
IPR016084:Haem oxygenase-like, multi-helical	0.0851485	1	1	1	1
IPR018207:Haem oxygenase conserved site	0.0851485	1	1	1	1
IPR010303:Protein of unknown function DUF902, CREBbp	0.0851485	1	1	1	1
Platelet	0.0855463	1	1	1	1
BP00291:Calcium ion homeostasis	0.0858075	1	1	1	0.0315277
Bone marrow	0.0869271	1	1	1	1
9q13-q21	0.0869323	1	1	1	1
9q31-q32	0.0869323	1	1	1	1
1pter-p22.1	0.0869323	1	1	1	1
GO:0045670~regulation of osteoclast differentiation	0.0878852	1	1	1	1
GO:0007517~muscle organ development	0.0882281	1	1	1	1
GO:0048167~regulation of synaptic plasticity	0.088611	1	1	1	1
GO:0031668~cellular response to extracellular stimulus	0.088611	1	1	1	1
Kidney	0.0893716	1	1	1	1
9p21	0.0901762	1	1	1	1
GO:0007423~sensory organ development	0.0901857	1	1	1	1
MF00225:Other zinc finger transcription factor	0.0914249	1	1	1	1
Liddle syndrome	0.0915243	1	1	1	1
GO:0032102~negative regulation of response to external stimulus	0.0930964	1	1	1	1
GO:0048812~neuron projection morphogenesis	0.0937148	1	1	1	1
GO:0004392~heme oxygenase (decyclizing) activity	0.0942591	1	1	1	1
GO:0006788~heme oxidation	0.0944953	1	1	1	1
GO:0045229~external encapsulating structure organization	0.0944953	1	1	1	0.0998335
GO:0032902~nerve growth factor production	0.0944953	1	1	1	1
GO:0043163~cell envelope organization	0.0944953	1	1	1	0.0998335
GO:0032898~neurotrophin production	0.0944953	1	1	1	1
GO:0009450~gamma-aminobutyric acid catabolic process	0.0944953	1	1	1	1
BP00265:Oncogene	0.095196	1	1	1	1
19q13.3	0.0957718	1	1	1	1
GO:0005161~platelet-derived growth factor receptor binding	0.0959668	1	1	1	1
GO:0007567~parturition	0.0963924	1	1	1	1
T-cell	0.0981296	1	1	1	1
GO:0060538~skeletal muscle organ development	0.0992626	1	1	1	1
GO:0007519~skeletal muscle tissue development	0.0992626	1	1	1	1
