# Supplementary material for: Keratinocyte Detachment-Differentiation Connection Revisited, or Anoikis-Pityriasi Nexus Redux
Source: PLoS One. 2014 Jun 24;9(6):e100279. doi: 10.1371/journal.pone.0100279 (PMC4069014; doi:10.1371/journal.pone.0100279)
Supplement: Table S8 — Complete results of metaanalysis comparing ontological categories in basal, undifferentiated keratinocytes. (XLSX) [file pone.0100279.s008.xlsx]

## Sheet: Sheet1
Ontological Categories	Attached	Basal	No SP600125	Sub-Confluent	Sub-Conf-EGF
GO:0007049~cell cycle	9.12316e-19	0.00211316	2.08999e-07	1.25407e-21	2.15715e-30
GO:0022402~cell cycle process	1.53797e-18	0.00068106	1.20309e-06	1.48903e-21	1.00824e-28
GO:0000278~mitotic cell cycle	1.07393e-17	0.00265772	1.09441e-07	7.80822e-22	2.29089e-26
GO:0022403~cell cycle phase	1.24366e-12	0.0140494	5.42578e-06	1.09931e-21	9.6502e-32
GO:0000280~nuclear division	2.7867e-11	0.0629634	1.59046e-06	7.34734e-23	1.7922e-24
GO:0007067~mitosis	2.7867e-11	0.0629634	1.59046e-06	7.34734e-23	1.7922e-24
GO:0000087~M phase of mitotic cell cycle	5.76417e-11	0.0721626	2.27973e-06	1.57288e-22	7.95173e-25
GO:0000279~M phase	5.64756e-10	1	8.22755e-05	1.56277e-23	3.98027e-30
GO:0042127~regulation of cell proliferation	1.45866e-08	9.30618e-12	8.25972e-13	0.0031094	2.5824e-05
BP00203:Cell cycle	8.14335e-13	0.00834105	1.35621e-08	9.60726e-09	1.19435e-10
GO:0051301~cell division	7.40331e-10	1	6.06749e-05	6.04938e-17	3.37792e-25
GO:0008283~cell proliferation	4.82045e-13	0.00216018	8.23507e-06	8.71277e-09	1.29159e-12
hsa04110:Cell cycle	1.77455e-09	0.00528385	4.64947e-08	1.54275e-09	5.73383e-12
GO:0005819~spindle	6.37383e-09	0.0613512	0.000125637	1.54998e-13	2.27173e-13
GO:0051726~regulation of cell cycle	7.37271e-10	0.0173914	3.901e-05	1.1142e-07	2.72764e-11
BP00207:Cell cycle control	0.000960049	0.000351961	1.5102e-08	0.00212881	0.00155143
BP00034:DNA metabolism	6.75064e-10	0.0864665	0.0350081	3.42137e-05	1.82238e-12
GO:0007051~spindle organization	2.65855e-08	0.0365112	1	1.35869e-07	2.67713e-10
GO:0008284~positive regulation of cell proliferation	0.000356554	4.95464e-06	1.37164e-07	1	0.00153883
GO:0000075~cell cycle checkpoint	4.81288e-06	1	0.00111821	2.04113e-07	1.07923e-08
GO:0000793~condensed chromosome	7.79092e-05	1	1	8.50842e-10	1.76149e-14
GO:0007346~regulation of mitotic cell cycle	3.94204e-05	0.0213203	0.0125342	8.55169e-06	9.02922e-07
GO:0008285~negative regulation of cell proliferation	0.000607306	2.24158e-05	0.000445519	0.0465903	0.00281289
GO:0007093~mitotic cell cycle checkpoint	7.68214e-05	1	0.0502265	8.16284e-08	7.0467e-07
GO:0007059~chromosome segregation	0.000867532	1	0.00139444	2.84052e-07	3.20863e-12
GO:0031145~anaphase-promoting complex-dependent proteasomal ubiquitin-dependent protein catabolic process	1.4812e-07	0.0670597	1	0.000230377	0.00140187
BP00282:Mitosis	3.19032e-06	1	0.00250596	0.000339982	0.000115279
GO:0005815~microtubule organizing center	0.00129915	1	0.0119267	1.77898e-07	4.33651e-07
GO:0000775~chromosome, centromeric region	3.85326e-05	1	1	8.67519e-08	1.65057e-10
GO:0000779~condensed chromosome, centromeric region	0.00202713	1	1	1.95132e-09	1.51991e-11
GO:0000776~kinetochore	4.11019e-05	1	1	1.38208e-07	6.6681e-11
GO:0000922~spindle pole	0.000620612	1	0.0180531	8.82232e-07	2.0468e-05
GO:0000777~condensed chromosome kinetochore	0.00511235	1	1	2.91798e-09	7.13145e-12
GO:0007052~mitotic spindle organization	1.2806e-06	1	1	7.98114e-05	1.06031e-05
GO:0001558~regulation of cell growth	0.0028519	0.00251224	0.0102183	0.00429896	0.00553031
GO:0051325~interphase	0.000192003	0.0325166	0.00411962	0.0216533	1.31246e-05
BP00206:Chromosome segregation	0.00279384	1	0.0102007	2.10311e-05	2.72658e-05
GO:0051329~interphase of mitotic cell cycle	0.000343889	0.0587888	0.0032512	0.0185429	8.53169e-06
GO:0005813~centrosome	0.00190317	1	0.0276846	3.79889e-05	1.17333e-05
GO:0045786~negative regulation of cell cycle	0.0310474	0.0345957	0.0866015	5.68641e-05	0.00089643
GO:0031577~spindle checkpoint	0.0893467	1	0.0166217	2.28172e-05	0.000403555
GO:0040008~regulation of growth	0.00269604	0.000660213	1	0.029364	0.0317542
GO:0007094~mitotic cell cycle spindle assembly checkpoint	0.0717052	1	0.0918922	1.36733e-05	0.000247454
GO:0045841~negative regulation of mitotic metaphase/anaphase transition	0.0717052	1	0.0918922	1.36733e-05	0.000247454
GO:0010564~regulation of cell cycle process	0.0148422	1	1	1.83994e-05	2.96696e-06
GO:0000070~mitotic sister chromatid segregation	0.00415114	1	1	0.000131464	6.55889e-08
GO:0000819~sister chromatid segregation	0.00505025	1	1	0.000157672	9.56662e-08
GO:0045839~negative regulation of mitosis	0.0893467	1	1	2.28172e-05	0.000403555
GO:0051784~negative regulation of nuclear division	0.0893467	1	1	2.28172e-05	0.000403555
GO:0007050~cell cycle arrest	0.000343889	1	1	0.00616097	0.00774611
IPR004367:Cyclin, C-terminal	0.00382957	1	0.0193731	0.0619905	0.0054352
IPR014400:Cyclin, A/B/D/E	0.00173899	1	0.0891539	0.0467169	0.00293011
GO:0005876~spindle microtubule	0.0424686	1	1	0.000273484	0.000228871
GO:0004386~helicase activity	0.0259784	1	1	0.00144172	4.1856e-05
GO:0003682~chromatin binding	0.0280103	0.0013479	1	1	0.0857921
GO:0045930~negative regulation of mitotic cell cycle	0.044488	0.000980495	1	1	1
GO:0001936~regulation of endothelial cell proliferation	0.022867	1	0.00338079	1	1
GO:0010948~negative regulation of cell cycle process	0.0716954	1	1	0.00108067	0.00285332
GO:0000082~G1/S transition of mitotic cell cycle	0.00129857	0.0881019	1	1	0.0167364
h_g1Pathway:Cell Cycle: G1/S Check Point	0.0764819	1	0.0052996	1	0.0172089
GO:0005657~replication fork	0.00648271	1	1	0.0828903	0.000477636
GO:0000307~cyclin-dependent protein kinase holoenzyme complex	0.0131597	1	0.0869768	1	0.00305055
BP00204:Cytokinesis	0.0399008	1	1	0.093549	1
GO:0045787~positive regulation of cell cycle	0.0716859	0.0941158	1	1	0.00598816
GO:0000079~regulation of cyclin-dependent protein kinase activity	0.0085443	1	1	1	0.039237
IPR013763:Cyclin-related	0.00872169	1	1	1	0.0469822
GO:0000718~nucleotide-excision repair, DNA damage removal	0.0118422	1	1	1	1
GO:0010824~regulation of centrosome duplication	0.0122647	1	1	1	1
IPR006670:Cyclin	0.0139898	1	1	1	0.0622649
IPR006671:Cyclin, N-terminal	0.0153369	1	1	1	0.0304638
IPR015451:Cyclin D	0.0188406	1	1	1	1
GO:0000723~telomere maintenance	0.0374497	1	1	1	1
GO:0032200~telomere organization	0.0437063	1	1	1	1
GO:0007095~mitotic cell cycle G2/M transition DNA damage checkpoint	0.044036	1	1	1	1
GO:0001937~negative regulation of endothelial cell proliferation	0.0750668	1	1	1	1
GO:0004536~deoxyribonuclease activity	0.0805219	1	1	1	1
GO:0007098~centrosome cycle	0.0885123	1	1	1	1
GO:0005664~nuclear origin of replication recognition complex	0.0962196	1	1	1	1
GO:0006259~DNA metabolic process	4.56577e-14	0.00944811	0.005259	1.66998e-07	3.61041e-16
GO:0006260~DNA replication	4.66297e-08	4.93245e-05	0.00376217	1.31186e-05	5.95081e-09
GO:0006974~response to DNA damage stimulus	8.154e-09	0.0944156	0.000778685	0.00110862	3.22071e-11
BP00035:DNA replication	1.9183e-06	0.0827833	0.0330663	0.00172856	1.49937e-07
GO:0006281~DNA repair	1.38559e-07	1	0.0479361	0.00521582	3.4746e-11
hsa03030:DNA replication	1.09741e-05	0.00153013	1	0.0120042	4.92468e-06
GO:0006261~DNA-dependent DNA replication	0.000564417	0.0140247	0.0543621	0.0108775	0.000123515
GO:0006270~DNA replication initiation	0.0116395	0.0552116	0.0368049	0.00144716	0.0018243
GO:0003690~double-stranded DNA binding	0.00034426	1	0.000178518	1	1
GO:0003697~single-stranded DNA binding	3.79203e-06	1	1	0.0279903	0.012032
GO:0042770~DNA damage response, signal transduction	0.000747776	1	0.0822685	0.00428015	6.12587e-05
BP00036:DNA repair	8.66598e-05	0.0384488	0.0986446	1	4.36904e-07
GO:0031570~DNA integrity checkpoint	0.006375	1	0.0345161	0.00643106	0.000825758
GO:0006310~DNA recombination	0.000166205	1	1	0.0205783	4.1038e-05
GO:0003678~DNA helicase activity	0.0242157	1	1	0.000208808	0.00160667
GO:0000077~DNA damage checkpoint	0.0101516	1	0.0740244	0.0189901	0.00179491
GO:0006275~regulation of DNA replication	0.023299	0.0544606	1	0.0499338	0.00328945
GO:0006289~nucleotide-excision repair	0.00108622	0.0823052	1	1	0.0151048
hsa03420:Nucleotide excision repair	0.00210249	1	0.0582803	1	1
GO:0006308~DNA catabolic process	0.000240128	1	1	1	1
GO:0051052~regulation of DNA metabolic process	0.029216	1	1	0.0317157	0.00295933
hsa03430:Mismatch repair	0.00114691	1	1	1	0.0826141
GO:0006302~double-strand break repair	0.023299	1	1	0.0499338	1.19587e-05
hsa03410:Base excision repair	0.0250075	0.0678844	1	1	0.00309732
GO:0003688~DNA replication origin binding	0.00183836	1	1	1	1
GO:0006297~nucleotide-excision repair, DNA gap filling	0.0029155	1	1	1	0.0758657
GO:0003684~damaged DNA binding	0.076913	0.053318	1	1	0.063115
GO:0006309~DNA fragmentation involved in apoptosis	0.00545484	1	1	1	1
GO:0000737~DNA catabolic process, endonucleolytic	0.00721738	1	1	1	1
GO:0005663~DNA replication factor C complex	0.012032	1	1	1	1
MF00060:Damaged DNA-binding protein	0.0154728	1	1	1	1
GO:0006284~base-excision repair	0.0317961	1	1	1	0.0727329
GO:0003689~DNA clamp loader activity	0.067507	1	1	1	1
GO:0006271~DNA strand elongation during DNA replication	0.0690086	1	1	1	0.0311337
GO:0031573~intra-S DNA damage checkpoint	0.0690086	1	1	1	1
GO:0022616~DNA strand elongation	0.0973806	1	1	1	0.0448874
hsa04510:Focal adhesion	1.60927e-08	2.72898e-07	7.66634e-09	1	6.71719e-06
hsa04512:ECM-receptor interaction	6.01634e-06	3.56023e-06	1.56126e-05	1	6.59528e-06
GO:0030055~cell-substrate junction	1.41642e-07	6.53925e-07	0.0698442	1	0.000117823
GO:0007155~cell adhesion	0.000117187	2.6263e-05	4.68331e-06	1	6.12108e-05
GO:0022610~biological adhesion	0.000123926	2.77653e-05	4.68266e-06	1	6.48273e-05
GO:0031589~cell-substrate adhesion	1.56642e-06	8.86751e-05	0.000665936	1	0.00509541
GO:0030155~regulation of cell adhesion	9.66889e-05	0.00882583	6.24497e-06	0.0340294	0.000456783
GO:0005925~focal adhesion	3.02471e-06	2.45777e-06	0.0939045	1	3.31572e-05
GO:0005912~adherens junction	8.93089e-07	3.86665e-06	1	1	0.00014629
GO:0007160~cell-matrix adhesion	3.19876e-06	0.00117845	0.000916326	1	0.0158538
GO:0005178~integrin binding	4.50123e-05	0.0405496	2.82835e-06	1	0.0179792
GO:0070161~anchoring junction	3.87043e-06	2.44481e-06	1	1	0.000257163
GO:0005924~cell-substrate adherens junction	6.33987e-06	4.45815e-06	1	1	5.63126e-05
GO:0007229~integrin-mediated signaling pathway	2.60222e-06	0.0389126	0.00153957	1	0.00259001
GO:0007044~cell-substrate junction assembly	0.000659297	0.000174072	0.0211218	1	0.0441285
GO:0045785~positive regulation of cell adhesion	0.000812444	1	0.00184854	0.00312295	0.00840558
GO:0008305~integrin complex	0.000144137	1	0.00169704	1	0.00670778
GO:0043256~laminin complex	0.00582118	0.000915137	0.0604333	1	0.01386
GO:0005518~collagen binding	0.000977278	1	0.0885181	0.00489636	0.00368826
GO:0034330~cell junction organization	0.000466745	0.00103018	1	1	0.0184912
GO:0043236~laminin binding	0.0129207	0.0191726	0.0130629	1	1
GO:0034329~cell junction assembly	0.000842937	0.00670579	1	1	0.0325069
GO:0007162~negative regulation of cell adhesion	0.00451036	1	0.0147069	1	0.000786869
GO:0034446~substrate adhesion-dependent cell spreading	0.00192478	1	0.0397095	1	0.00606741
hsa04520:Adherens junction	0.0024058	0.0536448	1	1	1
GO:0010810~regulation of cell-substrate adhesion	0.0213635	1	0.0200816	1	0.017767
IPR012896:Integrin beta subunit, tail	0.0147335	1	0.0325978	1	1
GO:0022407~regulation of cell-cell adhesion	0.044488	1	0.0181059	1	1
IPR002369:Integrin beta subunit, N-terminal	0.0221605	1	0.0422629	1	1
GO:0001952~regulation of cell-matrix adhesion	0.0317961	1	0.0361305	1	0.0196488
IPR001169:Integrin beta subunit, C-terminal	0.0312573	1	0.0528424	1	1
IPR015812:Integrin beta subunit	0.0312573	1	0.0528424	1	1
GO:0033627~cell adhesion mediated by integrin	0.00192478	1	1	1	1
GO:0005913~cell-cell adherens junction	0.0919391	0.0410313	1	1	1
MF00040:Cell adhesion molecule	0.083305	1	0.0474685	1	0.00248517
IPR000413:Integrin alpha chain	0.0124641	1	1	1	1
IPR013649:Integrin alpha-2	0.0124641	1	1	1	1
IPR018184:Integrin alpha chain, C-terminal cytoplasmic region, conserved site	0.0124641	1	1	1	1
IPR013519:Integrin alpha beta-propellor	0.0158033	1	1	1	1
GO:0043259~laminin-10 complex	0.02312	1	1	1	1
GO:0010811~positive regulation of cell-substrate adhesion	0.0374497	1	1	1	0.0810573
GO:0030056~hemidesmosome	0.068157	1	1	1	1
h_integrinPathway:Integrin Signaling Pathway	0.0778921	1	1	1	1
IPR014836:Integrin beta subunit, cytoplasmic	0.0798801	1	1	1	1
IPR013513:Integrin alpha chain, C-terminal, cytoplasmic region	0.0834585	1	1	1	1
Epidermolysis bullosa, generalized atrophic benign	0.000291225	4.09806e-05	1	1	0.033065
Epidermolysis bullosa, junctional, non-Herlitz type	0.00264142	0.000612004	1	1	1
Epidermolysis bullosa, junctional, Herlitz type	0.0224685	0.00854361	1	1	1
GO:0016323~basolateral plasma membrane	4.83108e-06	5.0503e-09	0.0115963	1	0.00116385
GO:0005604~basement membrane	4.97918e-05	1.61383e-07	0.000780857	1	2.90334e-06
GO:0005605~basal lamina	0.014853	0.00019875	0.039838	1	0.00262255
IPR008211:Laminin, N-terminal	0.0362081	0.000926584	0.0279967	1	1
IPR018031:Laminin B	0.0147335	0.000207155	1	1	0.00463895
IPR000034:Laminin B type IV	0.0221605	0.000397581	1	1	0.00712654
IPR008957:Fibronectin, type III-like fold	0.0262304	1	0.0116302	0.0452696	0.0724941
GO:0045178~basal part of cell	0.00424222	0.0225214	1	1	0.0316847
GO:0005606~laminin-1 complex	0.0196494	0.0527512	1	1	0.062032
GO:0005587~collagen type IV	0.0962196	1	1	1	0.0461152
GO:0044420~extracellular matrix part	0.000735742	7.79573e-08	0.000272558	1	6.65137e-05
BP00275:Extracellular matrix protein-mediated signaling	0.000806307	1.75935e-05	9.37689e-05	1	0.00204747
GO:0031012~extracellular matrix	0.0196737	1.01866e-06	0.00445051	0.0163342	4.91013e-05
GO:0050840~extracellular matrix binding	0.00198591	6.60745e-05	0.00137834	1	0.0167391
MF00229:Extracellular matrix linker protein	0.00997648	0.000830956	0.0166656	1	0.0321877
GO:0005581~collagen	0.0919391	0.000503097	1	0.0253198	0.0565587
GO:0030198~extracellular matrix organization	0.0260089	0.000182149	1	1	0.0885122
GO:0043062~extracellular structure organization	0.0667214	0.00888962	1	0.0830526	0.0325158
GO:0030935~sheet-forming collagen	0.0196494	1	1	0.019548	0.00632308
GO:0031974~membrane-enclosed lumen	2.98898e-34	3.93157e-06	5.02641e-12	9.37982e-07	1.96279e-10
GO:0043233~organelle lumen	2.30267e-34	2.11391e-06	2.06581e-11	1.36759e-06	4.50176e-10
GO:0070013~intracellular organelle lumen	9.88886e-33	4.26601e-06	5.34818e-10	1.06506e-05	8.79099e-09
GO:0031975~envelope	9.43266e-14	0.0239997	1	1	0.0213835
GO:0031967~organelle envelope	1.80132e-13	0.032877	1	1	0.0297133
GO:0005783~endoplasmic reticulum	0.000134	0.00268158	0.000780473	0.000267027	0.0209805
GO:0005788~endoplasmic reticulum lumen	0.000230883	0.0722267	0.00334451	4.83609e-05	1
GO:0031988~membrane-bounded vesicle	0.00131843	0.0300222	1.26639e-05	0.0166942	1
GO:0031982~vesicle	0.000823865	0.0492419	3.08708e-05	0.0642883	1
GO:0033043~regulation of organelle organization	5.1514e-06	0.0323513	0.027662	0.0501518	0.000488244
GO:0044432~endoplasmic reticulum part	0.000104658	0.0433701	1	0.000150056	1
GO:0019866~organelle inner membrane	1.75762e-08	1	1	1	1
GO:0031983~vesicle lumen	0.00220619	1	0.0174254	0.0157278	0.001451
GO:0010639~negative regulation of organelle organization	0.00675219	0.0370347	0.091062	0.0496646	0.00881977
GO:0051656~establishment of organelle localization	0.00878107	1	1	0.0239993	0.0506464
GO:0005792~microsome	0.00479128	0.0638114	1	1	1
GO:0051640~organelle localization	0.0387581	1	1	0.00984178	0.0454684
GO:0042175~nuclear envelope-endoplasmic reticulum network	0.0154152	1	1	0.0418506	1
GO:0031968~organelle outer membrane	0.000939815	1	1	1	1
GO:0005789~endoplasmic reticulum membrane	0.0291816	1	1	0.0533356	1
GO:0045047~protein targeting to ER	0.00596828	1	1	1	1
GO:0005786~signal recognition particle, endoplasmic reticulum targeting	0.012032	1	1	1	1
GO:0010638~positive regulation of organelle organization	0.0370113	1	1	1	0.0566511
GO:0031300~intrinsic to organelle membrane	0.0684254	1	1	1	1
GO:0031981~nuclear lumen	1.06096e-22	0.000808697	4.59107e-09	0.00544512	7.87578e-07
GO:0005654~nucleoplasm	2.36757e-16	0.00025808	4.37226e-08	0.000441177	3.7646e-07
GO:0044427~chromosomal part	5.76163e-08	1	0.000390724	5.86331e-11	6.56353e-15
GO:0005730~nucleolus	3.54916e-09	0.0444097	0.0174126	1	0.0849027
GO:0000228~nuclear chromosome	4.78832e-05	1	0.00116129	0.0788604	0.000711651
GO:0005635~nuclear envelope	1.50538e-05	0.033691	0.0126932	1	0.00289191
GO:0030530~heterogeneous nuclear ribonucleoprotein complex	4.95497e-06	1	1	1	1
GO:0044451~nucleoplasm part	0.000432617	1	0.0332221	1	1
GO:0044454~nuclear chromosome part	0.00130938	1	0.0235126	1	0.0317275
GO:0016604~nuclear body	3.99973e-05	1	1	1	1
GO:0030532~small nuclear ribonucleoprotein complex	0.000148471	1	1	1	1
GO:0031965~nuclear membrane	0.00534278	0.0464975	1	1	1
GO:0005637~nuclear inner membrane	0.0143467	1	0.0850055	1	1
GO:0005732~small nucleolar ribonucleoprotein complex	0.0013254	1	1	1	1
GO:0005643~nuclear pore	0.00167862	1	1	1	0.00742315
MF00070:Chromatin/chromatin-binding protein	0.0929612	0.064329	1	1	1
GO:0006997~nucleus organization	0.0176372	1	1	1	1
GO:0016607~nuclear speck	0.0226101	1	1	1	1
GO:0044452~nucleolar part	0.0308627	1	1	1	1
GO:0005652~nuclear lamina	0.0962196	1	1	1	1
GO:0005694~chromosome	1.35842e-09	1	0.000290549	8.62066e-11	7.50667e-17
GO:0033273~response to vitamin	0.00216511	0.000916361	5.09541e-05	0.00533786	0.00521811
GO:0010629~negative regulation of gene expression	0.00163738	0.0088553	0.000856216	1	1
GO:0008134~transcription factor binding	0.0213564	0.00109324	0.00405996	1	1
GO:0016481~negative regulation of transcription	0.00653747	0.00864219	0.0018662	1	1
GO:0016564~transcription repressor activity	0.0403291	0.0141702	0.00826464	1	1
GO:0033280~response to vitamin D	0.0515715	1	0.0368049	0.0931098	1
MF00275:Transcription cofactor	0.0146976	0.0174489	1	1	1
GO:0048545~response to steroid hormone stimulus	0.00867995	1	0.0377944	1	0.0196138
GO:0035257~nuclear hormone receptor binding	0.0836283	0.0579605	0.0713055	1	1
GO:0010843~promoter binding	0.00422604	0.0890072	1	1	1
GO:0042921~glucocorticoid receptor signaling pathway	0.0200197	1	0.0397095	1	1
GO:0031958~corticosteroid receptor signaling pathway	0.0298882	1	0.0513224	1	1
GO:0030518~steroid hormone receptor signaling pathway	0.0355305	1	0.0543621	1	1
GO:0003712~transcription cofactor activity	0.0547855	0.0411232	1	1	1
GO:0033189~response to vitamin A	0.0835443	1	0.0460963	1	0.036095
GO:0035258~steroid hormone receptor binding	0.00562574	1	1	1	1
GO:0005667~transcription factor complex	0.062927	1	0.0998908	1	1
GO:0043627~response to estrogen stimulus	0.0139101	1	1	1	0.000438514
GO:0032355~response to estradiol stimulus	0.0226261	1	1	1	0.0988084
GO:0050681~androgen receptor binding	0.0253347	1	1	1	1
GO:0016565~general transcriptional repressor activity	0.0405576	1	1	1	0.0892794
GO:0000428~DNA-directed RNA polymerase complex	0.0700082	1	1	1	1
GO:0005675~holo TFIIH complex	0.0705138	1	1	1	1
GO:0030880~RNA polymerase complex	0.080503	1	1	1	1
GO:0032774~RNA biosynthetic process	0.0939019	1	1	1	1
GO:0000375~RNA splicing, via transesterification reactions	1.99803e-16	0.0443841	1	1	0.0192785
GO:0000377~RNA splicing, via transesterification reactions with bulged adenosine as nucleophile	1.99803e-16	0.0443841	1	1	0.0192785
GO:0000398~nuclear mRNA splicing, via spliceosome	1.99803e-16	0.0443841	1	1	0.0192785
GO:0003723~RNA binding	2.14945e-16	1	1	1	0.0786374
GO:0006396~RNA processing	2.59157e-16	1	1	1	1
GO:0008380~RNA splicing	5.73408e-14	1	1	1	1
GO:0016071~mRNA metabolic process	2.96598e-12	1	0.0704507	1	1
GO:0006397~mRNA processing	1.02184e-12	1	1	1	0.0648563
GO:0005681~spliceosome	3.01703e-12	1	1	1	0.0129553
BP00048:mRNA splicing	3.03227e-12	1	1	1	0.0646033
BP00047:Pre-mRNA processing	3.12106e-11	1	1	1	0.0944262
hsa03040:Spliceosome	6.3401e-10	1	1	1	0.0204677
MF00068:mRNA splicing factor	8.28481e-10	1	1	1	1
MF00065:mRNA processing factor	1.43615e-09	1	1	1	1
IPR000504:RNA recognition motif, RNP-1	5.25551e-09	1	1	1	1
GO:0010608~posttranscriptional regulation of gene expression	1.48126e-05	1	0.0217905	1	1
GO:0000245~spliceosome assembly	0.00038196	1	1	1	1
GO:0003729~mRNA binding	0.000633578	1	1	1	1
GO:0031202~RNA splicing factor activity, transesterification mechanism	0.000839553	1	1	1	1
GO:0000387~spliceosomal snRNP biogenesis	0.00276937	1	1	1	1
GO:0003725~double-stranded RNA binding	0.0252636	1	1	1	1
GO:0006376~mRNA splice site selection	0.0328024	1	1	1	1
GO:0003724~RNA helicase activity	0.0415433	1	1	1	1
GO:0050686~negative regulation of mRNA processing	0.044036	1	1	1	1
BP00053:RNA localization	0.0747741	1	1	1	1
BP00055:rRNA metabolism	0.000181227	0.0650726	1	1	1
GO:0006403~RNA localization	0.000611341	1	1	1	1
BP00074:Amino acid activation	0.00168042	1	1	1	0.0648234
GO:0043488~regulation of mRNA stability	0.044488	1	0.082353	1	1
GO:0006417~regulation of translation	0.00624458	1	1	1	1
GO:0006412~translation	0.00696086	1	1	1	1
GO:0006418~tRNA aminoacylation for protein translation	0.00746956	1	1	1	1
GO:0043038~amino acid activation	0.00746956	1	1	1	1
GO:0043039~tRNA aminoacylation	0.00746956	1	1	1	1
GO:0004812~aminoacyl-tRNA ligase activity	0.02269	1	1	1	1
GO:0005852~eukaryotic translation initiation factor 3 complex	0.0406896	1	1	1	1
GO:0043487~regulation of RNA stability	0.0618015	1	1	1	1
GO:0006401~RNA catabolic process	0.0689445	1	1	1	0.0891062
GO:0006405~RNA export from nucleus	0.0752506	1	1	1	1
GO:0030529~ribonucleoprotein complex	2.64005e-19	1	1	1	0.0397108
GO:0006461~protein complex assembly	3.08118e-10	0.00558842	1	1	0.00398304
GO:0070271~protein complex biogenesis	3.08118e-10	0.00558842	1	1	0.00398304
GO:0022613~ribonucleoprotein complex biogenesis	2.41032e-10	1	1	1	1
GO:0042254~ribosome biogenesis	1.15172e-06	1	1	1	1
GO:0006364~rRNA processing	1.98993e-05	1	1	1	1
GO:0016072~rRNA metabolic process	4.03042e-05	1	1	1	1
GO:0042255~ribosome assembly	0.0558251	1	1	1	1
GO:0051248~negative regulation of protein metabolic process	2.87625e-08	0.00159786	0.0309625	0.0410245	0.000288532
GO:0051247~positive regulation of protein metabolic process	0.00034766	0.00213937	0.00115551	0.000360213	0.00122955
GO:0031400~negative regulation of protein modification process	6.6239e-07	0.000853088	1	0.00525157	0.000216712
GO:0031399~regulation of protein modification process	0.000402964	0.00727297	0.0226034	0.000628625	0.000328194
GO:0031401~positive regulation of protein modification process	0.000365371	0.0304266	0.0309625	0.000122886	0.00163035
BP00062:Protein folding	2.51806e-05	1	0.0321086	0.0537914	1
BP00072:Protein complex assembly	1.41752e-06	1	1	1	1
GO:0006457~protein folding	3.38309e-06	1	1	1	1
GO:0003756~protein disulfide isomerase activity	0.00571098	1	0.00713757	1	1
BP00060:Protein metabolism and modification	0.0596077	1	0.0206908	0.0839646	1
BP00069:Protein disulfide-isomerase reaction	0.0626246	1	0.00702484	1	1
GO:0006458~'de novo' protein folding	0.0515715	1	0.0368049	1	1
GO:0003755~peptidyl-prolyl cis-trans isomerase activity	0.0445708	1	1	1	1
GO:0051439~regulation of ubiquitin-protein ligase activity during mitotic cell cycle	7.83072e-07	0.0418196	1	9.00244e-05	0.000873776
GO:0051438~regulation of ubiquitin-protein ligase activity	1.05834e-06	0.0661923	1	0.00020055	0.000620228
GO:0031396~regulation of protein ubiquitination	7.9275e-06	0.049863	0.0988849	0.000383144	0.000775515
GO:0051443~positive regulation of ubiquitin-protein ligase activity	1.05041e-05	0.0916393	1	0.000406418	0.00793656
GO:0051437~positive regulation of ubiquitin-protein ligase activity during mitotic cell cycle	2.59057e-05	0.0812716	1	0.000326029	0.00646708
GO:0051436~negative regulation of ubiquitin-protein ligase activity during mitotic cell cycle	3.17082e-06	0.0670597	1	0.00490484	0.0139912
GO:0051444~negative regulation of ubiquitin-protein ligase activity	5.20825e-06	0.076355	1	0.00579893	0.0058165
GO:0043161~proteasomal ubiquitin-dependent protein catabolic process	0.000106199	1	0.0508997	0.00045489	0.0389375
GO:0031398~positive regulation of protein ubiquitination	1.47756e-05	1	1	0.00037035	0.0105171
GO:0031397~negative regulation of protein ubiquitination	2.4902e-05	0.0513906	1	0.00990315	0.00403702
GO:0016504~peptidase activator activity	0.0140005	1	1	0.0335964	0.0388623
GO:0005839~proteasome core complex	0.0013254	1	1	1	1
GO:0052547~regulation of peptidase activity	0.0231342	1	1	0.0600198	0.0124544
GO:0052548~regulation of endopeptidase activity	0.0339354	1	1	0.0496646	0.0227401
GO:0000502~proteasome complex	0.00276842	1	1	1	1
IPR001353:Proteasome, subunit alpha/beta	0.00311439	1	1	1	1
GO:0004298~threonine-type endopeptidase activity	0.00678615	1	1	1	1
hsa03050:Proteasome	0.0110224	1	1	1	1
GO:0010860~proteasome regulator activity	0.0118561	1	1	1	1
IPR016050:Proteasome, beta-type subunit, conserved site	0.0127844	1	1	1	1
GO:0010952~positive regulation of peptidase activity	0.0394225	1	1	1	0.00752964
IPR000717:Proteasome component region PCI	0.0443838	1	1	1	1
IPR019955:Ubiquitin supergroup	0.0581386	1	1	1	1
IPR016129:Peptidase C14, ICE, catalytic subunit p20, active site	0.0681898	1	1	1	1
GO:0022624~proteasome accessory complex	0.0705138	1	1	1	1
IPR000626:Ubiquitin	0.0772465	1	1	1	1
GO:0042176~regulation of protein catabolic process	0.0973746	1	1	1	1
GO:0007242~intracellular signaling cascade	0.00259399	0.0626462	3.05068e-05	0.0975953	0.0415525
GO:0019900~kinase binding	0.000128118	0.00413606	1	0.0540296	0.00297362
GO:0043549~regulation of kinase activity	0.00400051	1	0.00304866	0.0730588	0.000650704
GO:0045859~regulation of protein kinase activity	0.00894622	1	0.003608	0.0583263	0.00246026
MF00211:Kinase activator	0.0040355	1	0.00476888	1	1
GO:0019901~protein kinase binding	0.0229318	1	0.0459809	0.040771	0.0041661
GO:0033674~positive regulation of kinase activity	0.0481379	1	0.00644962	1	0.010275
GO:0045860~positive regulation of protein kinase activity	0.0513555	1	0.00917191	1	0.0241588
GO:0007259~JAK-STAT cascade	0.0224105	1	1	0.0365218	0.00175419
GO:0035304~regulation of protein amino acid dephosphorylation	0.0973806	1	1	1	1
GO:0005856~cytoskeleton	1.08316e-08	0.00625158	0.000275199	6.68427e-06	2.62864e-08
GO:0007010~cytoskeleton organization	2.09274e-08	0.000333876	0.014558	0.000988055	7.18842e-10
GO:0044430~cytoskeletal part	3.85973e-05	0.0904291	0.0208471	6.74853e-08	9.0099e-07
GO:0005200~structural constituent of cytoskeleton	0.000246451	3.90665e-05	1	1	1
MF00091:Cytoskeletal protein	1.69188e-05	0.0704097	1	0.0326078	0.000394569
GO:0051493~regulation of cytoskeleton organization	1.1492e-05	0.0383215	1	1	0.0599847
GO:0030705~cytoskeleton-dependent intracellular transport	0.0438325	1	1	1	1
GO:0051495~positive regulation of cytoskeleton organization	0.0485406	1	1	1	1
GO:0015630~microtubule cytoskeleton	3.51852e-06	1	0.000714813	2.41128e-11	1.27774e-11
GO:0015629~actin cytoskeleton	1.07421e-07	0.00369396	0.0672243	1	1
GO:0000226~microtubule cytoskeleton organization	2.01977e-05	1	1	8.40205e-05	3.26039e-08
GO:0008092~cytoskeletal protein binding	0.000160377	0.00682133	0.0363443	0.0441837	0.000161535
GO:0030036~actin cytoskeleton organization	3.28915e-05	0.00721563	0.0104945	1	0.000903032
hsa04810:Regulation of actin cytoskeleton	0.000133906	0.0875298	0.0010385	1	0.0131213
GO:0030029~actin filament-based process	6.72127e-05	0.0146531	0.0196517	1	0.00227757
MF00261:Actin binding cytoskeletal protein	5.76896e-06	0.0205324	1	1	0.00111764
GO:0007017~microtubule-based process	0.000402304	1	1	0.000591463	1.05078e-07
GO:0003779~actin binding	0.000245993	0.0544486	1	0.0270787	0.000103327
GO:0032956~regulation of actin cytoskeleton organization	0.00097994	0.00988049	1	1	1
GO:0001725~stress fiber	0.000148471	1	0.0940052	1	0.0528687
GO:0032432~actin filament bundle	0.000300425	0.051767	1	1	0.0677428
GO:0032970~regulation of actin filament-based process	0.00146167	0.0125338	1	1	1
GO:0051015~actin filament binding	0.00676042	0.007552	1	1	0.0792455
MF00262:Non-motor actin binding protein	0.00347478	0.033886	1	1	0.0238868
GO:0030031~cell projection assembly	0.0370113	1	0.00547169	1	0.00113268
GO:0008064~regulation of actin polymerization or depolymerization	0.00819782	0.0506168	1	1	1
GO:0030832~regulation of actin filament length	0.0106118	0.0584817	1	1	1
GO:0044449~contractile fiber part	0.0255124	0.0463749	1	1	1
GO:0030833~regulation of actin filament polymerization	0.0226261	0.0767279	1	1	1
GO:0005885~Arp2/3 protein complex	0.00187533	1	1	1	1
GO:0070507~regulation of microtubule cytoskeleton organization	0.00376274	1	1	1	0.036095
GO:0030863~cortical cytoskeleton	0.0112092	1	1	1	1
GO:0032886~regulation of microtubule-based process	0.0117403	1	1	1	0.0244905
GO:0030865~cortical cytoskeleton organization	0.0328024	1	1	1	0.0076055
GO:0044448~cell cortex part	0.0352695	1	1	1	1
GO:0044450~microtubule organizing center part	0.063144	1	1	1	0.0496087
GO:0051270~regulation of cell motion	5.90722e-07	0.000169115	0.000781205	0.0233074	0.000462059
GO:0030334~regulation of cell migration	3.75945e-07	0.000427023	0.00258309	1	0.00540471
GO:0051272~positive regulation of cell motion	1.56642e-06	0.0194233	0.00628494	0.0140907	0.00185301
GO:0030335~positive regulation of cell migration	8.54362e-07	0.00988049	0.0239801	0.0685682	0.002172
GO:0006928~cell motion	0.00153735	0.0764891	2.96253e-05	0.0208784	0.0241616
GO:0040012~regulation of locomotion	9.21302e-06	0.000959367	0.00926686	1	0.00491085
GO:0040017~positive regulation of locomotion	5.45395e-06	0.0194233	0.0411326	0.098206	0.000624384
GO:0016477~cell migration	0.0437059	0.0561868	0.0013447	0.0179589	0.00380563
BP00285:Cell structure and motility	0.00379497	0.00126355	0.0293053	1	0.0420786
GO:0050921~positive regulation of chemotaxis	0.013466	1	0.0105752	0.0661752	0.0262309
BP00287:Cell motility	0.0107306	1	0.00122167	1	0.0183746
GO:0050920~regulation of chemotaxis	0.0193431	1	0.0140088	0.0776997	0.0340725
GO:0051271~negative regulation of cell motion	0.0259829	0.0584817	0.07526	1	0.0781915
GO:0003774~motor activity	0.029729	1	1	0.0338058	0.0315286
GO:0050926~regulation of positive chemotaxis	0.0246459	1	0.0574212	1	1
GO:0050927~positive regulation of positive chemotaxis	0.0246459	1	0.0574212	1	1
GO:0005739~mitochondrion	4.44847e-14	4.6384e-05	1	1	0.00671998
GO:0044429~mitochondrial part	8.51325e-13	0.0268331	1	1	1
GO:0007005~mitochondrion organization	5.93107e-07	0.00401107	1	1	1
GO:0006091~generation of precursor metabolites and energy	8.13338e-09	1	1	1	1
GO:0031966~mitochondrial membrane	1.13047e-08	1	1	1	1
GO:0044455~mitochondrial membrane part	1.17496e-08	1	1	1	1
GO:0005740~mitochondrial envelope	1.34437e-08	1	1	1	1
GO:0005759~mitochondrial matrix	2.35294e-06	0.0253766	1	1	0.0906237
GO:0031980~mitochondrial lumen	2.35294e-06	0.0253766	1	1	0.0906237
GO:0005743~mitochondrial inner membrane	5.63231e-07	1	1	1	1
GO:0070469~respiratory chain	7.45009e-06	1	1	1	1
GO:0005746~mitochondrial respiratory chain	9.43972e-06	1	1	1	1
GO:0006839~mitochondrial transport	0.00878107	0.00446838	1	1	1
GO:0022900~electron transport chain	0.000215914	1	1	1	1
GO:0005753~mitochondrial proton-transporting ATP synthase complex	0.000933892	1	1	1	1
GO:0005741~mitochondrial outer membrane	0.00103505	1	1	1	1
GO:0006120~mitochondrial electron transport, NADH to ubiquinone	0.00104929	1	1	1	1
GO:0022904~respiratory electron transport chain	0.00158906	1	1	1	1
GO:0045259~proton-transporting ATP synthase complex	0.00183426	1	1	1	1
GO:0033108~mitochondrial respiratory chain complex assembly	0.00287247	1	1	1	1
Mitochondrial complex I deficiency	0.0032767	1	1	1	1
GO:0005747~mitochondrial respiratory chain complex I	0.00357762	1	1	1	1
GO:0045271~respiratory chain complex I	0.00357762	1	1	1	1
GO:0042775~mitochondrial ATP synthesis coupled electron transport	0.00400803	1	1	1	1
BP00076:Electron transport	0.00517551	1	1	1	1
GO:0007006~mitochondrial membrane organization	0.0662001	0.0983602	1	1	1
GO:0045263~proton-transporting ATP synthase complex, coupling factor F(o)	0.00839294	1	1	1	1
GO:0032981~mitochondrial respiratory chain complex I assembly	0.0092354	1	1	1	1
GO:0070585~protein localization in mitochondrion	0.00991213	1	1	1	1
h_etcPathway:Electron Transport Reaction in Mitochondria	0.0147945	1	1	1	1
GO:0007008~outer mitochondrial membrane organization	0.044036	1	1	1	1
GO:0070096~mitochondrial outer membrane translocase complex assembly	0.044036	1	1	1	1
GO:0051881~regulation of mitochondrial membrane potential	0.0717052	1	1	1	1
GO:0070584~mitochondrion morphogenesis	0.0717052	1	1	1	1
BP00134:Mitochondrial transport	0.0822316	1	1	1	1
GO:0045261~proton-transporting ATP synthase complex, catalytic core F(1)	0.0962196	1	1	1	1
GO:0042470~melanosome	2.70064e-12	0.00110628	4.48983e-07	0.0673723	1
GO:0048770~pigment granule	2.70064e-12	0.00110628	4.48983e-07	0.0673723	1
GO:0042440~pigment metabolic process	0.00193073	1	1	1	0.0483407
GO:0046148~pigment biosynthetic process	0.00208942	1	1	1	0.0787381
GO:0000166~nucleotide binding	2.83455e-14	0.0134296	0.00180396	2.45568e-08	2.08676e-07
GO:0032559~adenyl ribonucleotide binding	6.62402e-07	0.0382512	0.000191242	4.47012e-09	2.02439e-08
GO:0030554~adenyl nucleotide binding	4.90011e-07	0.0353231	0.000528023	1.18315e-08	1.55282e-08
GO:0001883~purine nucleoside binding	9.34802e-07	0.0504146	0.000390031	2.42431e-08	2.31969e-08
GO:0001882~nucleoside binding	9.98427e-07	0.0460134	0.000334966	3.36111e-08	2.02533e-08
GO:0032555~purine ribonucleotide binding	6.64707e-07	0.0902795	0.000518082	1.19614e-07	1.53461e-06
GO:0017076~purine nucleotide binding	5.13519e-07	0.0812548	0.00123292	2.58364e-07	1.13877e-06
IPR012677:Nucleotide-binding, alpha-beta plait	2.29042e-09	1	1	1	1
GO:0045934~negative regulation of nucleobase, nucleoside, nucleotide and nucleic acid metabolic process	0.00241732	0.00708133	0.00212173	1	1
GO:0034404~nucleobase, nucleoside and nucleotide biosynthetic process	1.04182e-05	1	1	1	1
GO:0034654~nucleobase, nucleoside, nucleotide and nucleic acid biosynthetic process	1.04182e-05	1	1	1	1
GO:0009165~nucleotide biosynthetic process	1.09561e-05	1	1	1	1
hsa00240:Pyrimidine metabolism	0.00270585	0.0163195	1	1	0.019982
GO:0006220~pyrimidine nucleotide metabolic process	4.95069e-05	1	1	1	1
GO:0009225~nucleotide-sugar metabolic process	0.000898423	1	1	0.073632	1
BP00032:Purine metabolism	8.03543e-05	1	1	1	0.059706
GO:0009262~deoxyribonucleotide metabolic process	0.00899191	0.0150016	1	1	1
GO:0009116~nucleoside metabolic process	0.000150457	1	1	1	1
GO:0015931~nucleobase, nucleoside, nucleotide and nucleic acid transport	0.000188292	1	1	1	1
GO:0009161~ribonucleoside monophosphate metabolic process	0.000225134	1	1	1	1
GO:0009259~ribonucleotide metabolic process	0.000325037	1	1	1	1
GO:0006163~purine nucleotide metabolic process	0.000331119	1	1	1	1
GO:0006221~pyrimidine nucleotide biosynthetic process	0.000467022	1	1	1	1
GO:0009113~purine base biosynthetic process	0.000577103	1	1	1	0.0957859
GO:0009156~ribonucleoside monophosphate biosynthetic process	0.000659297	1	1	1	1
GO:0009260~ribonucleotide biosynthetic process	0.000758271	1	1	1	1
GO:0009147~pyrimidine nucleoside triphosphate metabolic process	0.000898423	1	1	1	1
GO:0046112~nucleobase biosynthetic process	0.000898423	1	1	1	0.0076055
GO:0006213~pyrimidine nucleoside metabolic process	0.00123318	1	1	1	1
GO:0009126~purine nucleoside monophosphate metabolic process	0.00138098	1	1	1	1
GO:0009167~purine ribonucleoside monophosphate metabolic process	0.00138098	1	1	1	1
BP00031:Nucleoside, nucleotide and nucleic acid metabolism	0.00140733	1	1	1	0.0162668
GO:0009150~purine ribonucleotide metabolic process	0.00150227	1	1	1	1
GO:0006164~purine nucleotide biosynthetic process	0.00184512	1	1	1	1
BP00033:Pyrimidine metabolism	0.00207833	1	1	1	1
GO:0009148~pyrimidine nucleoside triphosphate biosynthetic process	0.00287247	1	1	1	1
GO:0009263~deoxyribonucleotide biosynthetic process	0.0035722	1	1	1	1
GO:0009141~nucleoside triphosphate metabolic process	0.00361296	1	1	1	1
GO:0009127~purine nucleoside monophosphate biosynthetic process	0.00403972	1	1	1	1
GO:0009168~purine ribonucleoside monophosphate biosynthetic process	0.00403972	1	1	1	1
GO:0009152~purine ribonucleotide biosynthetic process	0.00437622	1	1	1	1
GO:0045936~negative regulation of phosphate metabolic process	0.0669496	1	0.0740244	1	0.0628663
GO:0006195~purine nucleotide catabolic process	0.0749535	1	0.0676972	1	1
GO:0019206~nucleoside kinase activity	0.00590445	1	1	1	1
GO:0006144~purine base metabolic process	0.00622116	1	1	1	1
GO:0009265~2'-deoxyribonucleotide biosynthetic process	0.00657696	1	1	1	1
GO:0009200~deoxyribonucleoside triphosphate metabolic process	0.0092354	1	1	1	1
GO:0009142~nucleoside triphosphate biosynthetic process	0.0105359	1	1	1	1
GO:0046125~pyrimidine deoxyribonucleoside metabolic process	0.0122647	1	1	1	1
GO:0019205~nucleobase, nucleoside, nucleotide kinase activity	0.0129673	1	1	1	1
GO:0009112~nucleobase metabolic process	0.0148128	1	1	1	0.0441285
GO:0009123~nucleoside monophosphate metabolic process	0.0152184	1	1	1	0.0948697
GO:0009219~pyrimidine deoxyribonucleotide metabolic process	0.0187808	1	1	1	1
hsa00230:Purine metabolism	0.0233837	1	1	1	0.0533513
GO:0006177~GMP biosynthetic process	0.0234292	1	1	1	1
GO:0009202~deoxyribonucleoside triphosphate biosynthetic process	0.0234292	1	1	1	1
GO:0009221~pyrimidine deoxyribonucleotide biosynthetic process	0.0234292	1	1	1	1
GO:0046037~GMP metabolic process	0.0234292	1	1	1	1
GO:0009144~purine nucleoside triphosphate metabolic process	0.0279276	1	1	1	1
GO:0009120~deoxyribonucleoside metabolic process	0.0298882	1	1	1	1
GO:0009124~nucleoside monophosphate biosynthetic process	0.0350939	1	1	1	1
GO:0032561~guanyl ribonucleotide binding	0.0382256	1	1	1	1
GO:0009199~ribonucleoside triphosphate metabolic process	0.0390639	1	1	1	1
GO:0009211~pyrimidine deoxyribonucleoside triphosphate metabolic process	0.044036	1	1	1	1
GO:0006241~CTP biosynthetic process	0.0558251	1	1	1	1
GO:0009208~pyrimidine ribonucleoside triphosphate metabolic process	0.0558251	1	1	1	1
GO:0009209~pyrimidine ribonucleoside triphosphate biosynthetic process	0.0558251	1	1	1	1
GO:0046036~CTP metabolic process	0.0558251	1	1	1	1
GO:0009145~purine nucleoside triphosphate biosynthetic process	0.065095	1	1	1	1
GO:0009201~ribonucleoside triphosphate biosynthetic process	0.065095	1	1	1	1
GO:0009205~purine ribonucleoside triphosphate metabolic process	0.0656958	1	1	1	1
GO:0046039~GTP metabolic process	0.0893467	1	1	1	1
GO:0006188~IMP biosynthetic process	0.0973806	1	1	1	0.0448874
GO:0006189~'de novo' IMP biosynthetic process	0.0973806	1	1	1	0.0448874
GO:0046040~IMP metabolic process	0.0973806	1	1	1	0.0448874
GO:0010941~regulation of cell death	1.40039e-05	0.00112466	5.03944e-06	0.0238533	0.060714
GO:0043067~regulation of programmed cell death	3.15749e-05	0.000995972	4.44637e-06	0.0223396	0.0591759
GO:0006916~anti-apoptosis	0.00195749	1	4.14008e-07	0.0360554	1
GO:0060548~negative regulation of cell death	9.29101e-05	0.0690853	1.64196e-05	1	1
GO:0043069~negative regulation of programmed cell death	0.000161183	0.0674448	1.53658e-05	1	1
GO:0043066~negative regulation of apoptosis	0.000111888	0.0887865	2.74003e-05	1	1
GO:0008219~cell death	0.000458831	0.0414066	0.0209909	0.091643	0.0145376
GO:0016265~death	0.000587456	0.0462375	0.0228007	0.0960373	0.0164675
GO:0043065~positive regulation of apoptosis	0.0143787	0.0147637	0.0327355	0.0233521	0.0225518
GO:0010942~positive regulation of cell death	0.0118434	0.0173832	0.037377	0.0261688	0.0263824
GO:0043068~positive regulation of programmed cell death	0.0162343	0.01628	0.0356454	0.0248652	0.0254964
GO:0012501~programmed cell death	0.000854014	0.0638254	0.0220256	1	0.0123991
h_chemicalPathway:Apoptotic Signaling in Response to DNA Damage	0.00420323	0.0299932	1	0.0184903	9.57537e-05
GO:0006917~induction of apoptosis	0.07779	0.0831068	1	0.0165865	0.0250008
GO:0012502~induction of programmed cell death	0.080511	0.0852685	1	0.0170597	0.0258451
GO:0008637~apoptotic mitochondrial changes	0.0054989	0.0263437	1	1	1
GO:0006915~apoptosis	0.00204689	1	0.0832731	1	0.0218091
GO:0008633~activation of pro-apoptotic gene products	0.0118422	0.0307328	1	1	1
GO:0008629~induction of apoptosis by intracellular signals	0.0226261	1	1	0.030005	0.00414529
GO:0001836~release of cytochrome c from mitochondria	0.0370685	0.0262627	1	1	1
GO:0043281~regulation of caspase activity	0.0258119	1	1	0.0426739	0.017927
GO:0030262~apoptotic nuclear changes	0.00721738	1	1	1	1
BP00179:Apoptosis	0.0127499	1	1	1	1
GO:0006921~cell structure disassembly during apoptosis	0.0148128	1	1	1	1
GO:0006919~activation of caspase activity	0.0226261	1	1	1	0.00414529
h_caspasePathway:Caspase Cascade in Apoptosis	0.0267027	1	1	1	0.0742979
GO:0043280~positive regulation of caspase activity	0.0394225	1	1	1	0.00752964
GO:0045767~regulation of anti-apoptosis	0.0534002	1	1	1	1
GO:0043277~apoptotic cell clearance	0.0973806	1	1	1	0.0448874
GO:0008544~epidermis development	0.0469308	3.22898e-06	0.0133568	1	1
GO:0045682~regulation of epidermis development	0.044488	1	1	1	1
GO:0005829~cytosol	1.89077e-25	1.07015e-05	2.52551e-11	0.00289302	0.000186438
GO:0048285~organelle fission	3.9944e-12	0.0848768	3.53295e-06	3.97468e-22	1.74415e-23
GO:0043228~non-membrane-bounded organelle	2.58901e-20	0.00187536	1.43302e-05	1.91223e-07	2.16721e-13
GO:0043232~intracellular non-membrane-bounded organelle	2.58901e-20	0.00187536	1.43302e-05	1.91223e-07	2.16721e-13
GO:0042802~identical protein binding	5.75686e-09	2.55939e-05	5.72882e-06	0.00169911	0.000819289
GO:0005524~ATP binding	6.43393e-07	0.0378488	0.000116452	5.13034e-09	1.62371e-08
GO:0065003~macromolecular complex assembly	1.33097e-12	0.00478105	0.0456514	0.000485462	4.26417e-05
GO:0043933~macromolecular complex subunit organization	2.28146e-12	0.0110063	1	0.000114374	8.67138e-06
GO:0032553~ribonucleotide binding	6.64707e-07	0.0902795	0.000518082	1.19614e-07	1.53461e-06
GO:0010033~response to organic substance	3.25409e-08	0.0025763	1.37561e-07	1	0.0152182
GO:0010605~negative regulation of macromolecule metabolic process	2.38961e-08	0.000192497	1.90558e-05	1	0.00112307
IPR000006:Metallothionein, vertebrate	1.29358e-05	0.00238595	0.0124689	4.93323e-07	1.68419e-05
IPR003019:Metallothionein superfamily, eukaryotic	1.29358e-05	0.00238595	0.0124689	4.93323e-07	1.68419e-05
IPR018064:Metallothionein, vertebrate, metal binding site	5.7997e-06	0.00165706	0.00965143	8.52151e-06	0.000158298
GO:0034621~cellular macromolecular complex subunit organization	4.81492e-10	0.0957248	1	3.9346e-05	7.08501e-06
hsa05222:Small cell lung cancer	1.94703e-05	0.000715636	3.72102e-06	0.0441573	0.000963035
hsa05200:Pathways in cancer	0.000693218	0.000168048	2.14819e-08	1	0.0352729
GO:0042981~regulation of apoptosis	2.06461e-05	0.0013007	6.33516e-06	0.0194791	0.0517762
GO:0000267~cell fraction	7.08317e-08	0.000454225	0.00169902	0.062895	1
GO:0033554~cellular response to stress	1.8419e-07	0.0331995	0.00132899	0.000800631	2.99545e-11
GO:0034622~cellular macromolecular complex assembly	9.05391e-10	0.0784379	1	0.00027837	6.33775e-05
GO:0032269~negative regulation of cellular protein metabolic process	2.75434e-08	0.00231651	0.0451266	0.0324475	0.000408144
GO:0032268~regulation of cellular protein metabolic process	2.70936e-06	0.00897152	0.00317754	0.011536	0.00572288
GO:0032270~positive regulation of cellular protein metabolic process	0.000599058	0.0025082	0.00333771	0.000210711	0.00064909
GO:0005578~proteinaceous extracellular matrix	0.0346097	3.51636e-07	0.0116623	0.0077959	0.000100174
GO:0032403~protein complex binding	2.75099e-05	0.00103174	0.000147991	1	1
GO:0010035~response to inorganic substance	4.15942e-05	0.00987759	3.5767e-05	1	0.0195014
GO:0043085~positive regulation of catalytic activity	4.00045e-05	0.0492715	0.0015409	0.00602044	7.50497e-05
GO:0051340~regulation of ligase activity	2.12721e-06	0.0788574	1	0.000274637	0.00089643
GO:0016023~cytoplasmic membrane-bounded vesicle	0.000850696	0.0284707	0.000103019	0.0200289	1
GO:0044093~positive regulation of molecular function	2.95488e-05	1	0.000459227	0.00503581	0.000259293
hsa05212:Pancreatic cancer	0.00644999	0.0372251	3.28496e-07	1	0.0776085
breast cancer	9.9732e-06	0.0848697	0.0136323	0.00825232	1.40163e-05
GO:0000785~chromatin	0.000515249	0.0849097	0.00462078	0.00076014	0.00210417
GO:0010038~response to metal ion	8.77224e-05	0.00510323	0.000363395	1	1
GO:0051082~unfolded protein binding	6.43437e-08	1	0.094431	0.0274072	1
GO:0010604~positive regulation of macromolecule metabolic process	0.0644853	0.000380166	0.000153181	0.0449669	1
GO:0051789~response to protein stimulus	0.0078616	0.0151314	2.32836e-06	1	1
GO:0051276~chromosome organization	0.0191235	1	0.00262365	7.82281e-06	5.3596e-06
GO:0044092~negative regulation of molecular function	8.7633e-05	0.00344054	1	0.00130534	0.0251366
hsa04914:Progesterone-mediated oocyte maturation	0.0357193	0.0937157	0.000288595	0.000445933	0.00903673
GO:0031410~cytoplasmic vesicle	0.00128009	0.0382284	0.000145238	0.0641167	1
GO:0005626~insoluble fraction	0.000220648	0.00190899	0.0145319	0.0999107	1
GO:0009991~response to extracellular stimulus	0.000803132	0.020101	0.000708578	0.0542926	0.00133862
IPR018525:DNA-dependent ATPase MCM, conserved site	0.00235524	0.00609002	1	4.67372e-05	2.19918e-05
GO:0043566~structure-specific DNA binding	1.44415e-06	1	0.000492261	1	0.018093
GO:0007398~ectoderm development	0.0392282	1.62335e-06	0.0129385	1	1
GO:0006793~phosphorus metabolic process	0.0557553	1	1.56744e-08	1	1
GO:0006796~phosphate metabolic process	0.0557553	1	1.56744e-08	1	1
GO:0010647~positive regulation of cell communication	0.0753531	0.00141464	0.000416662	0.0390996	1
GO:0019220~regulation of phosphate metabolic process	0.000600413	1	0.00040228	0.00815047	0.000323263
GO:0051174~regulation of phosphorus metabolic process	0.000600413	1	0.00040228	0.00815047	0.000323263
GO:0051287~NAD or NADH binding	9.06022e-06	0.00356766	0.0698563	1	1
GO:0051352~negative regulation of ligase activity	5.20825e-06	0.076355	1	0.00579893	0.0058165
GO:0010498~proteasomal protein catabolic process	0.000106199	1	0.0508997	0.00045489	0.0389375
GO:0048037~cofactor binding	3.09838e-07	0.0886229	1	0.0905352	0.0269883
IPR000886:Endoplasmic reticulum, targeting sequence	0.000771558	0.0774721	1	4.31327e-05	1
GO:0046907~intracellular transport	3.30614e-06	0.0302424	0.0271093	1	1
IPR001208:DNA-dependent ATPase MCM	0.00396693	0.00879163	1	8.21746e-05	4.72792e-05
GO:0048471~perinuclear region of cytoplasm	0.000201001	1	0.000312324	0.0463536	1
GO:0031099~regeneration	0.0948243	0.0134353	0.000349335	0.00680958	0.0201361
GO:0046870~cadmium ion binding	0.00100934	0.0145235	0.0781212	0.00307032	0.00165866
GO:0043086~negative regulation of catalytic activity	0.000190111	0.0113475	1	0.0017296	0.0135963
GO:0046983~protein dimerization activity	0.00127269	0.0320552	0.00112277	0.0824711	0.0252109
GO:0019899~enzyme binding	3.2429e-05	1	0.00557961	0.0231032	0.000387285
GO:0005520~insulin-like growth factor binding	0.0210471	3.54768e-05	0.00562287	1	1
GO:0070482~response to oxygen levels	0.0544769	0.00495313	0.00263758	0.00612266	0.0040922
GO:0005625~soluble fraction	2.62868e-06	0.0623512	0.0294932	1	1
GO:0042325~regulation of phosphorylation	0.00152582	1	0.000352358	0.0094628	0.000452589
hsa04115:p53 signaling pathway	0.000472782	0.00334408	1	0.00455628	8.49975e-05
GO:0009411~response to UV	0.000196426	0.0154629	0.058222	0.0417361	0.00752964
IPR006649:Like-Sm ribonucleoprotein, eukaryotic and archaea-type, core	7.93596e-09	1	1	1	1
colorectal cancer	0.000339093	0.0850756	0.0652701	0.00436875	0.000481712
GO:0001568~blood vessel development	0.0590635	0.05451	9.25333e-05	0.0286625	0.00565678
GO:0007584~response to nutrient	0.0018374	0.0230978	0.00246078	0.0848288	0.00155653
GO:0051129~negative regulation of cellular component organization	0.0022344	0.0949663	0.00282475	0.0171077	0.000717105
GO:0001944~vasculature development	0.0328761	0.0666312	0.000137357	0.034594	0.00393538
GO:0009967~positive regulation of signal transduction	0.0634433	0.00727297	0.000751489	0.0309041	0.0712578
GO:0032535~regulation of cellular component size	0.00496073	0.00230839	0.0315456	0.0307737	0.0318372
GO:0051351~positive regulation of ligase activity	2.02141e-05	1	1	0.000557032	0.0106068
GO:0008022~protein C-terminus binding	0.00171995	0.0837482	0.00274234	0.0325185	0.0143178
GO:0051094~positive regulation of developmental process	0.0124657	1	0.000125069	0.00919041	0.0141868
MF00243:DNA helicase	0.0163577	1	1	1.03114e-06	2.90068e-08
GO:0009890~negative regulation of biosynthetic process	0.00296856	0.0111411	0.000519253	1	0.0641203
GO:0016310~phosphorylation	0.0438595	0.0202456	1.94259e-05	1	1
hsa05219:Bladder cancer	0.00419455	0.00427712	0.00105879	1	0.0308128
GO:0002520~immune system development	0.0067048	0.0196048	0.0372411	0.00388508	0.0381518
GO:0051172~negative regulation of nitrogen compound metabolic process	0.00139032	0.00543117	0.00265617	1	1
GO:0048015~phosphoinositide-mediated signaling	0.000302468	0.0541454	0.0550285	0.0238521	0.00195836
GO:0010558~negative regulation of macromolecule biosynthetic process	0.00330599	0.0201628	0.000359417	1	1
GO:0043623~cellular protein complex assembly	3.66472e-07	0.0654787	1	1	0.030953
GO:0009986~cell surface	0.03365	1	2.33542e-05	0.0329246	1
GO:0001525~angiogenesis	0.00783238	1	0.000204689	0.0221556	0.0144507
IPR001163:Like-Sm ribonucleoprotein, core	4.1566e-08	1	1	1	1
GO:0006979~response to oxidative stress	0.0137811	0.0385116	0.0046011	0.0177585	0.0175309
GO:0042803~protein homodimerization activity	0.00241237	0.0683174	0.0046739	0.0593915	0.0650185
GO:0048514~blood vessel morphogenesis	0.0451697	1	5.71234e-05	0.0199235	0.00348445
GO:0005624~membrane fraction	0.000715211	0.0152297	0.0503101	0.0973383	1
IPR000867:Insulin-like growth factor-binding protein, IGFBP	0.0196891	0.000360236	0.00896491	1	1
GO:0031327~negative regulation of cellular biosynthetic process	0.00398761	0.00791862	0.00201726	1	0.0691989
esophageal cancer	0.0245184	0.0139023	0.0320958	0.00719834	0.00680207
GO:0044271~nitrogen compound biosynthetic process	8.40527e-08	1	1	1	0.0105948
GO:0045596~negative regulation of cell differentiation	0.0574286	0.0546036	0.001328	0.0237413	0.0908189
GO:0048534~hemopoietic or lymphoid organ development	0.0496892	0.0100916	0.0215352	0.0107027	0.0924016
hsa05210:Colorectal cancer	0.00672483	0.0836124	0.000220483	1	1
GO:0030097~hemopoiesis	0.0391601	0.0217082	0.0160911	0.0100231	1
GO:0042592~homeostatic process	0.000559453	1	0.00817123	0.0302298	0.0788933
GO:0007568~aging	0.00208781	0.0834672	0.0144572	0.0661114	0.000741784
GO:0034613~cellular protein localization	2.65517e-05	1	0.00665119	1	1
GO:0045121~membrane raft	0.00951087	0.0951247	0.0057185	0.0418344	0.000928426
GO:0031667~response to nutrient levels	0.00359868	0.0253257	0.00241877	1	0.00314276
GO:0070727~cellular macromolecule localization	3.31907e-05	1	0.00735789	1	1
head and neck cancer	0.000321589	0.0343907	1	0.0236146	0.0059311
GO:0032101~regulation of response to external stimulus	0.017802	1	0.000496886	0.0340803	0.000459784
GO:0050662~coenzyme binding	4.35908e-06	0.0698009	1	1	0.053333
GO:0019838~growth factor binding	0.0255022	0.00458538	0.0039401	1	1
MF00053:Other RNA-binding protein	5.24021e-07	1	1	1	1
GO:0051130~positive regulation of cellular component organization	0.00194006	0.0115767	0.024016	1	0.00532414
hsa05220:Chronic myeloid leukemia	0.00985716	1	5.74012e-05	1	1
GO:0048660~regulation of smooth muscle cell proliferation	0.00233217	1	0.000247547	1	0.017767
GO:0032103~positive regulation of response to external stimulus	0.0120079	1	0.00291529	0.017154	0.0127004
GO:0009719~response to endogenous stimulus	0.000351556	0.0655169	0.0273778	1	0.00976356
GO:0031090~organelle membrane	6.93445e-07	1	1	1	1
GO:0042060~wound healing	0.00434031	1	0.0184492	0.00934943	0.000396118
GO:0002474~antigen processing and presentation of peptide antigen via MHC class I	0.000442281	0.00181795	1	1	0.0758657
hsa05215:Prostate cancer	0.0844415	0.0243379	0.000424485	1	1
MF00069:Ribonucleoprotein	9.17216e-07	1	1	1	0.00493847
GO:0005080~protein kinase C binding	0.000429687	0.0292666	0.0831887	1	0.00690278
GO:0031093~platelet alpha granule lumen	0.00979292	0.0726386	0.0375474	0.0421806	0.0103884
IPR012340:Nucleic acid-binding, OB-fold	6.21995e-05	1	1	0.0192809	0.00708578
GO:0060205~cytoplasmic membrane-bounded vesicle lumen	0.00511201	0.0922904	0.0487474	0.0524994	0.00425036
GO:0012505~endomembrane system	0.000336756	0.0648761	0.0615209	1	1
GO:0005901~caveola	0.00195955	0.0229091	0.0301689	1	4.56913e-05
GO:0051338~regulation of transferase activity	0.0086611	1	0.00292527	0.0589226	0.000373444
MF00094:Kinase modulator	0.0169072	1	8.91802e-05	1	1
hsa04114:Oocyte meiosis	0.016296	1	0.00951063	0.0100843	0.028561
GO:0042493~response to drug	0.0223124	1	8.29938e-05	1	0.0908189
IPR016160:Aldehyde dehydrogenase, conserved site	0.00135194	0.0518513	0.0290425	1	0.0613787
Colorectal cancer	0.0848259	0.0850756	0.0652701	0.00436875	0.000481712
IPR001781:Zinc finger, LIM-type	0.00206103	0.0116014	0.0883025	1	0.00559918
GO:0042641~actomyosin	7.18241e-05	1	0.0326629	1	0.0759065
GO:0045597~positive regulation of cell differentiation	0.0673138	1	0.000510335	0.0693769	0.0869026
hsa05016:Huntington's disease	2.39218e-06	1	1	1	1
GO:0019725~cellular homeostasis	0.00243744	1	0.0126162	0.0796438	0.0874102
hepatitis B	0.00374624	1	0.0761637	0.0088642	0.000268441
GO:0048661~positive regulation of smooth muscle cell proliferation	0.0054989	1	0.00048527	1	0.00876453
GO:0055114~oxidation reduction	0.000216298	0.0129602	1	1	1
GO:0016053~organic acid biosynthetic process	5.77551e-05	0.0485913	1	1	1
GO:0046394~carboxylic acid biosynthetic process	5.77551e-05	0.0485913	1	1	1
MF00077:Chaperone	5.44891e-05	1	0.0648939	1	1
GO:0007265~Ras protein signal transduction	5.7928e-05	0.0652837	1	1	1
GO:0051259~protein oligomerization	0.000482684	0.0078509	1	1	0.0292834
IPR012335:Thioredoxin fold	0.00749481	0.000591246	1	1	1
GO:0022604~regulation of cell morphogenesis	0.00361296	1	0.00126703	1	0.0232283
GO:0014070~response to organic cyclic substance	0.0834545	0.0357083	0.00164416	1	1
BP00150:MHCI-mediated immunity	0.000440417	0.0121441	1	1	1
GO:0009725~response to hormone stimulus	0.00152637	0.0556203	0.0656197	1	0.0182915
IPR001023:Heat shock protein Hsp70	0.0681898	1	8.26897e-05	1	1
IPR013126:Heat shock protein 70	0.0681898	1	8.26897e-05	1	1
IPR017998:Chaperone, tailless complex polypeptide 1	5.7997e-06	1	1	1	1
MF00051:Helicase	0.0193699	1	1	0.000326915	2.12185e-06
GO:0006886~intracellular protein transport	0.000253708	1	0.0307633	1	1
GO:0048002~antigen processing and presentation of peptide antigen	0.0110661	0.0174523	0.0406362	1	0.0810573
GO:0022618~ribonucleoprotein complex assembly	8.35931e-06	1	1	1	1
GO:0016620~oxidoreductase activity, acting on the aldehyde or oxo group of donors, NAD or NADP as acceptor	0.0140005	0.0070408	0.0924538	1	1
GO:0006605~protein targeting	0.000117222	1	0.0832878	1	1
hsa00010:Glycolysis / Gluconeogenesis	0.000780401	0.0125467	1	1	1
GO:0033365~protein localization in organelle	0.000118779	1	0.0836785	1	1
GO:0005507~copper ion binding	0.0435596	0.012248	1	0.0204049	0.041487
MF00126:Dehydrogenase	1.09367e-05	1	1	1	1
GO:0008094~DNA-dependent ATPase activity	0.00138092	1	1	0.00841905	0.00126958
GO:0009314~response to radiation	0.00450503	0.0520747	0.050882	1	0.00175047
GO:0007565~female pregnancy	0.0213461	0.040998	0.0144572	1	1
GO:0015980~energy derivation by oxidation of organic compounds	1.32491e-05	1	1	1	1
hsa00280:Valine, leucine and isoleucine degradation	0.00210249	1	1	0.00662951	0.000234765
GO:0045454~cell redox homeostasis	0.0259829	0.00751877	0.07526	1	0.0781915
GO:0045333~cellular respiration	1.50609e-05	1	1	1	1
GO:0030003~cellular cation homeostasis	0.0148702	1	0.0553977	0.0186247	1
IPR001715:Calponin-like actin-binding	0.00392717	1	0.0754051	0.0545829	0.00122589
IPR017936:Thioredoxin-like	0.00734922	0.0345629	0.0642885	1	1
GO:0007183~SMAD protein complex assembly	0.0035722	1	0.00487097	1	1
GO:0044087~regulation of cellular component biogenesis	0.00949152	0.0512234	0.0358039	1	1
IPR017891:Insulin-like growth factor binding protein, N-terminal	0.0681898	0.0205386	0.0124689	1	1
GO:0048729~tissue morphogenesis	0.0962524	0.00231651	0.0829834	1	1
GO:0042598~vesicular fraction	0.00426146	0.0482974	0.0927059	1	1
MF00131:Transferase	0.00231727	1	1	0.0100234	0.00235276
GO:0022415~viral reproductive process	0.00114665	0.0204158	1	1	1
BP00286:Cell structure	0.00967741	0.00252293	1	1	0.0878368
hsa00330:Arginine and proline metabolism	0.000512387	0.0485798	1	1	0.0370362
MF00123:Oxidoreductase	0.000969664	0.0266599	1	1	1
GO:0009628~response to abiotic stimulus	0.0108763	0.0563832	0.042435	1	0.000148557
h_HivnefPathway:HIV-I Nef: negative effector of Fas and TNF	0.00592508	0.0653232	0.0701949	1	1
IPR016040:NAD(P)-binding domain	2.76959e-05	1	1	1	0.0617432
GO:0051235~maintenance of location	0.000509116	1	1	0.055888	0.0127004
MF00118:Synthase and synthetase	2.88445e-05	1	1	1	0.00451506
GO:0008361~regulation of cell size	0.085766	0.0201627	1	0.0167543	0.0107382
GO:0001701~in utero embryonic development	0.0299665	0.0349961	1	0.0281633	0.0167974
GO:0010720~positive regulation of cell development	0.00878107	0.0863667	0.043062	1	0.0201361
GO:0050818~regulation of coagulation	0.000842937	1	0.0421757	1	0.00962794
GO:0030005~cellular di-, tri-valent inorganic cation homeostasis	0.0149229	1	0.0399725	0.0654458	1
GO:0016864~intramolecular oxidoreductase activity, transposing S-S bonds	0.00571098	1	0.00713757	1	1
GO:0005938~cell cortex	0.0013751	0.030136	1	1	1
IPR006662:Thioredoxin-like subdomain	0.00618786	1	0.00724474	1	1
IPR002194:Chaperonin TCP-1, conserved site	4.57413e-05	1	1	1	1
GO:0051146~striated muscle cell differentiation	0.000852997	1	0.0550285	1	1
GO:0051592~response to calcium ion	0.00108622	1	0.0437358	1	1
IPR001464:Annexin	4.84277e-05	1	1	1	1
IPR018252:Annexin repeat, conserved site	4.84277e-05	1	1	1	1
IPR018502:Annexin repeat	4.84277e-05	1	1	1	1
IPR001589:Actinin-type, actin-binding, conserved site	0.00180002	0.0273574	1	1	1
GO:0046982~protein heterodimerization activity	0.0205107	0.0354931	0.0687515	1	0.0502592
GO:0043029~T cell homeostasis	0.00191005	0.0262627	1	1	1
GO:0055066~di-, tri-valent inorganic cation homeostasis	0.0176749	1	0.0597151	0.0475862	1
IPR003593:ATPase, AAA+ type, core	0.045278	1	1	0.00111456	0.00194069
GO:0043531~ADP binding	0.000904831	1	0.0580282	1	1
GO:0060284~regulation of cell development	0.0331388	1	0.00164193	1	0.0195014
GO:0048520~positive regulation of behavior	0.0311908	1	0.0204463	0.0964882	0.0483024
melanoma	0.00638261	1	1	0.00966736	0.0100189
BP00077:Oxidative phosphorylation	6.22918e-05	1	1	1	1
GO:0022411~cellular component disassembly	0.0024693	1	1	0.0279425	0.00364144
GO:0016655~oxidoreductase activity, acting on NADH or NADPH, quinone or similar compound as acceptor	7.15609e-05	1	1	1	1
GO:0042692~muscle cell differentiation	7.8161e-05	1	1	1	1
hsa05010:Alzheimer's disease	7.84567e-05	1	1	1	1
GO:0044265~cellular macromolecule catabolic process	0.0221187	1	0.0508986	0.0706835	0.0469041
GO:0016887~ATPase activity	0.00241237	1	1	0.033049	0.0089466
GO:0007179~transforming growth factor beta receptor signaling pathway	0.0435978	1	0.00184854	1	1
GO:0060249~anatomical structure homeostasis	0.00131109	1	0.062079	1	1
h_tnfr1Pathway:TNFR1 Signaling Pathway	0.0377323	0.0323731	0.0678022	1	1
IPR002423:Chaperonin Cpn60/TCP-1	8.44105e-05	1	1	1	1
GO:0009925~basal plasma membrane	0.00695106	0.012448	1	1	1
GO:0043536~positive regulation of blood vessel endothelial cell migration	0.0418482	1	0.0639709	0.0323835	0.0957859
GO:0016862~intramolecular oxidoreductase activity, interconverting keto- and enol-groups	0.00884541	1	0.00984179	1	1
GO:0055080~cation homeostasis	0.0446751	1	0.083492	0.0242487	1
GO:0051253~negative regulation of RNA metabolic process	0.0861396	0.0300452	0.0364175	1	1
hsa05412:Arrhythmogenic right ventricular cardiomyopathy (ARVC)	0.00204518	1	0.050857	1	1
lung cancer	0.00441892	1	1	0.0235639	0.000692541
GO:0005832~chaperonin-containing T-complex	0.000108775	1	1	1	1
IPR005788:Disulphide isomerase	0.0798801	1	0.00137126	1	1
GO:0005996~monosaccharide metabolic process	0.00183931	1	0.0600818	1	1
GO:0016651~oxidoreductase activity, acting on NADH or NADPH	0.00011436	1	1	1	1
GO:0009408~response to heat	0.0285638	0.0881019	0.0471199	1	0.0464734
BP00013:Amino acid metabolism	0.00410163	0.0291464	1	1	0.0240436
MF00042:Nucleic acid binding	0.000120342	1	1	1	0.0367204
GO:0051291~protein heterooligomerization	0.00207946	0.0662376	1	1	1
GO:0032870~cellular response to hormone stimulus	0.00899444	0.0154282	1	1	1
GO:0043393~regulation of protein binding	0.013466	1	0.0105752	1	1
GO:0010769~regulation of cell morphogenesis involved in differentiation	0.045428	1	0.00317256	1	0.0378637
GO:0030522~intracellular receptor-mediated signaling pathway	0.0173292	1	0.00842601	1	1
GO:0051098~regulation of binding	0.0115656	1	0.013222	1	1
IPR013320:Concanavalin A-like lectin/glucanase, subgroup	0.0214344	1	1	0.00737433	0.000806066
h_fasPathway:FAS signaling pathway ( CD95 )	0.00578725	1	0.0273683	1	1
GO:0008104~protein localization	0.00166826	1	0.0962603	1	0.0149959
GO:0019318~hexose metabolic process	0.00243117	0.0670828	1	1	1
GO:0016032~viral reproduction	0.00438803	0.0418196	1	1	1
hsa00620:Pyruvate metabolism	0.00268241	1	1	0.0684804	0.0683072
GO:0002260~lymphocyte homeostasis	0.0110661	0.0174523	1	1	1
GO:0032989~cellular component morphogenesis	0.0989702	1	0.021796	0.093977	0.00720675
GO:0017015~regulation of transforming growth factor beta receptor signaling pathway	0.0224105	1	0.00921728	1	1
GO:0042476~odontogenesis	0.0226261	0.0092315	1	1	1
GO:0017038~protein import	0.00361296	0.0592126	1	1	1
GO:0009057~macromolecule catabolic process	0.0201456	1	0.0108627	1	0.0581889
BP00014:Amino acid biosynthesis	0.00632191	0.0354501	1	1	1
GO:0004029~aldehyde dehydrogenase (NAD) activity	0.00341502	0.0668049	1	1	1
GO:0030879~mammary gland development	0.00395802	0.0584817	1	1	0.0115003
GO:0006006~glucose metabolic process	0.00293559	0.0820063	1	1	1
GO:0045737~positive regulation of cyclin-dependent protein kinase activity	0.0035722	0.0686348	1	1	1
GO:0006913~nucleocytoplasmic transport	0.007589	1	0.0327708	1	0.0794584
MF00078:Chaperonin	0.000251113	1	1	1	1
GO:0046930~pore complex	0.000275766	1	1	1	0.0113848
GO:0051187~cofactor catabolic process	0.00028573	1	1	1	1
GO:0007517~muscle organ development	0.0279716	1	0.01089	1	1
GO:0051169~nuclear transport	0.0088664	1	0.0357983	1	0.0861085
GO:0001775~cell activation	0.0685107	1	0.00467701	1	1
GO:0006986~response to unfolded protein	0.055888	1	0.00589542	1	1
GO:0051347~positive regulation of transferase activity	0.0716115	1	0.00472574	1	0.0043464
GO:0030193~regulation of blood coagulation	0.00415114	1	0.0874481	1	0.0180524
GO:0007566~embryo implantation	0.016217	0.0231152	1	1	0.0990355
hsa05012:Parkinson's disease	0.00039915	1	1	1	1
MF00166:Isomerase	0.00509028	1	0.0787754	1	0.0730368
GO:0045321~leukocyte activation	0.0777547	1	0.00519507	1	1
GO:0050657~nucleic acid transport	0.000404217	1	1	1	1
GO:0050658~RNA transport	0.000404217	1	1	1	1
GO:0051236~establishment of RNA localization	0.000404217	1	1	1	1
h_mCalpainPathway:mCalpain and friends in Cell motility	0.0756382	0.00547116	1	1	1
GO:0006511~ubiquitin-dependent protein catabolic process	0.0333499	1	1	0.0124177	1
GO:0042623~ATPase activity, coupled	0.0123339	1	0.0337754	1	0.012205
IPR001357:BRCT	0.000429084	1	1	1	0.00811892
GO:0042475~odontogenesis of dentine-containing tooth	0.0224105	0.0193	1	1	1
GO:0030324~lung development	0.065095	1	0.00677934	1	1
GO:0031406~carboxylic acid binding	0.00483977	0.0943661	1	1	1
GO:0009064~glutamine family amino acid metabolic process	0.0438325	1	0.0105236	1	1
GO:0006119~oxidative phosphorylation	0.000465163	1	1	1	1
GO:0034660~ncRNA metabolic process	0.000465272	1	1	1	1
GO:0048732~gland development	0.0652303	0.00773876	1	1	1
GO:0046649~lymphocyte activation	0.0392282	1	0.0129385	1	1
GO:0010243~response to organic nitrogen	0.0578904	1	0.009109	1	1
hsa05130:Pathogenic Escherichia coli infection	0.0214179	1	0.0266755	1	1
GO:0043498~cell surface binding	0.0126403	1	0.0460489	1	1
GO:0019867~outer membrane	0.000608975	1	1	1	1
GO:0009615~response to virus	0.0699176	1	1	0.00884223	0.000669868
GO:0032271~regulation of protein polymerization	0.00775668	0.0812716	1	1	1
GO:0001776~leukocyte homeostasis	0.0140458	0.0466946	1	1	1
GO:0006099~tricarboxylic acid cycle	0.000659297	1	1	1	1
GO:0046356~acetyl-CoA catabolic process	0.000659297	1	1	1	1
GO:0030323~respiratory tube development	0.0793551	1	0.00844679	1	1
GO:0006873~cellular ion homeostasis	0.0220868	1	0.0307633	1	1
GO:0016441~posttranscriptional gene silencing	0.00931706	1	0.073592	1	1
GO:0035194~posttranscriptional gene silencing by RNA	0.00931706	1	0.073592	1	1
GO:0002009~morphogenesis of an epithelium	0.0743959	0.00981281	1	1	1
dermatitis, atopic	0.0243149	0.0306219	1	1	0.0355947
GO:0031100~organ regeneration	0.0824018	1	1	0.00920857	0.0648686
GO:0006563~L-serine metabolic process	0.0298882	1	1	0.0257311	1
hsa00052:Galactose metabolism	0.0363449	0.0218294	1	1	1
GO:0010718~positive regulation of epithelial to mesenchymal transition	0.0200197	1	0.0397095	1	1
GO:0010770~positive regulation of cell morphogenesis involved in differentiation	0.0200197	1	0.0397095	1	1
GO:0043292~contractile fiber	0.0243802	0.0341508	1	1	1
GO:0009060~aerobic respiration	0.000844151	1	1	1	1
h_smPathway:Spliceosomal Assembly	0.000860837	1	1	1	1
hsa00020:Citrate cycle (TCA cycle)	0.000865334	1	1	1	1
GO:0031668~cellular response to extracellular stimulus	0.0288833	1	0.030234	1	0.0835463
GO:0047485~protein N-terminus binding	0.0320691	1	1	0.0277374	1
GO:0046700~heterocycle catabolic process	0.089373	1	0.00996509	1	1
GO:0030027~lamellipodium	0.00937015	1	0.0991876	1	1
hsa04612:Antigen processing and presentation	0.0260975	1	0.0368563	1	1
GO:0042995~cell projection	0.015423	1	1	0.0647891	0.00301256
hsa00071:Fatty acid metabolism	0.0550855	1	1	0.0184913	0.00194314
GO:0016044~membrane organization	0.0129949	0.0791109	1	1	0.0673465
GO:0055082~cellular chemical homeostasis	0.0282783	1	0.0363606	1	1
IPR000910:High mobility group, HMG1/HMG2	0.063807	0.0174043	1	1	1
GO:0034399~nuclear periphery	0.0198757	1	0.0586756	1	5.44022e-05
MF00093:Select regulatory molecule	0.0562468	1	0.0208789	1	1
GO:0003924~GTPase activity	0.00121891	1	1	1	1
leukemia	0.0206069	1	1	0.0644911	0.00401821
GO:0006084~acetyl-CoA metabolic process	0.00134599	1	1	1	1
GO:0006541~glutamine metabolic process	0.0246459	1	0.0574212	1	1
GO:0032869~cellular response to insulin stimulus	0.04281	0.0335109	1	1	1
GO:0046822~regulation of nucleocytoplasmic transport	0.0783266	1	0.0185907	1	0.0545109
GO:0009055~electron carrier activity	0.0151971	0.0961497	1	1	1
GO:0005544~calcium-dependent phospholipid binding	0.00151565	1	1	1	1
IPR001202:WW/Rsp5/WWP	0.063807	1	0.0238586	1	1
GO:0051170~nuclear import	0.0276982	1	0.0550285	1	0.076246
hsa05214:Glioma	0.0884956	1	0.017324	1	1
IPR017937:Thioredoxin, conserved site	0.0161767	1	0.095501	1	1
IPR010987:Glutathione S-transferase, C-terminal-like	0.0271034	0.0578179	1	1	1
GO:0010595~positive regulation of endothelial cell migration	0.0252078	1	1	0.0644564	0.0379898
GO:0009109~coenzyme catabolic process	0.00164052	1	1	1	1
IPR013766:Thioredoxin domain	0.0640947	1	0.0257295	1	1
IPR002017:Spectrin repeat	0.0863767	0.0200332	1	1	1
GO:0008652~cellular amino acid biosynthetic process	0.00174144	1	1	1	0.0796985
GO:0051050~positive regulation of transport	0.0513555	1	0.0346442	1	1
IPR003577:Ras small GTPase, Ras type	0.00180002	1	1	1	1
GO:0034637~cellular carbohydrate biosynthetic process	0.0211998	0.0863667	1	1	0.0506464
hsa00670:One carbon pool by folate	0.00192831	1	1	1	0.0253478
GO:0043331~response to dsRNA	0.0716954	1	0.0280284	1	1
GO:0001890~placenta development	0.0926938	1	0.0220446	1	1
hsa00030:Pentose phosphate pathway	0.0296541	0.0702813	1	1	1
interferon response	0.0740548	0.0283442	1	1	0.0316275
GO:0000790~nuclear chromatin	0.0573966	1	0.0383643	1	1
GO:0051427~hormone receptor binding	0.0959955	1	0.0230029	1	1
GO:0014910~regulation of smooth muscle cell migration	0.0893467	0.0255467	1	1	1
MF00119:Synthase	0.00229602	1	1	1	0.0510394
GO:0006606~protein import into nucleus	0.0474192	1	0.0492108	1	0.0679679
hsa00310:Lysine degradation	0.0913604	1	1	0.0269488	0.013103
MF00210:Hsp 90 family chaperone	0.00253782	1	1	1	1
MF00121:Aminoacyl-tRNA synthetase	0.00264059	1	1	1	1
GO:0010717~regulation of epithelial to mesenchymal transition	0.0418482	1	0.0639709	1	1
GO:0032386~regulation of intracellular transport	0.055888	1	0.0490459	1	0.0582243
GO:0050801~ion homeostasis	0.0571387	1	0.0483146	1	1
GO:0034504~protein localization in nucleus	0.0845597	1	0.0327176	1	1
GO:0006096~glycolysis	0.00279858	1	1	1	1
GO:0033631~cell-cell adhesion mediated by integrin	0.00282253	1	1	1	1
IPR019747:FERM conserved site	0.0477849	1	0.0593299	1	0.050985
IPR019749:Band 4.1 domain	0.0477849	1	0.0593299	1	0.050985
GO:0006613~cotranslational protein targeting to membrane	0.00287247	1	1	1	1
h_telPathway:Telomeres, Telomerase, Cellular Aging, and Immortality	0.0530488	0.055091	1	1	1
GO:0031252~cell leading edge	0.00299713	1	1	1	0.00378946
GO:0034470~ncRNA processing	0.00318158	1	1	1	1
GO:0032272~negative regulation of protein polymerization	0.0437063	0.0738094	1	1	1
IPR015590:Aldehyde dehydrogenase	0.0535037	0.0607936	1	1	1
Leigh syndrome	0.0032767	1	1	1	1
GO:0031594~neuromuscular junction	0.0433745	1	0.0763971	1	1
GO:0045185~maintenance of protein location	0.0033373	1	1	1	0.0220822
GO:0051651~maintenance of location in cell	0.0033373	1	1	1	0.00672666
GO:0010551~regulation of specific transcription from RNA polymerase II promoter	0.0453341	1	0.0750267	1	1
GO:0042824~MHC class I peptide loading complex	0.041114	0.0841051	1	1	0.0982372
GO:0030016~myofibril	0.0418598	0.0844876	1	1	1
GO:0019047~provirus integration	0.0035722	1	1	1	1
GO:0030069~lysogeny	0.0035722	1	1	1	1
GO:0046605~regulation of centrosome cycle	0.0035722	1	1	1	0.0774595
GO:0030964~NADH dehydrogenase complex	0.00357762	1	1	1	1
GO:0007492~endoderm development	0.0750668	1	0.0500479	1	0.0871882
GO:0048872~homeostasis of number of cells	0.00380775	1	1	1	1
GO:0030496~midbody	0.00390167	1	1	1	1
MF00188:Select calcium binding protein	0.0461849	1	0.0863955	1	1
GO:0042773~ATP synthesis coupled electron transport	0.00400803	1	1	1	1
GO:0016447~somatic recombination of immunoglobulin gene segments	0.00403972	1	1	1	0.0871882
GO:0032943~mononuclear cell proliferation	0.0432258	0.0943311	1	1	0.0440084
GO:0070661~leukocyte proliferation	0.0432258	0.0943311	1	1	0.0440084
GO:0032388~positive regulation of intracellular transport	0.0505786	0.0816085	1	1	1
GO:0003954~NADH dehydrogenase activity	0.00413217	1	1	1	1
GO:0008137~NADH dehydrogenase (ubiquinone) activity	0.00413217	1	1	1	1
GO:0050136~NADH dehydrogenase (quinone) activity	0.00413217	1	1	1	1
GO:0009069~serine family amino acid metabolic process	0.0824018	1	1	0.0505129	1
IPR014729:Rossmann-like alpha/beta/alpha sandwich fold	0.00418319	1	1	1	1
GO:0034097~response to cytokine stimulus	0.0536526	1	0.0780634	1	1
hsa00640:Propanoate metabolism	0.00432257	1	1	1	0.0802917
IPR016162:Aldehyde dehydrogenase, N-terminal	0.0635572	0.0695559	1	1	1
GO:0002562~somatic diversification of immune receptors via germline recombination within a single locus	0.00446075	1	1	1	1
GO:0016444~somatic cell DNA recombination	0.00446075	1	1	1	1
IPR002300:Aminoacyl-tRNA synthetase, class Ia	0.00476771	1	1	1	1
IPR015592:Ras small GTPase, Ras-related	0.00476771	1	1	1	1
IPR019805:Heat shock protein Hsp90, conserved site	0.00476771	1	1	1	1
GO:0010563~negative regulation of phosphorus metabolic process	0.0669496	1	0.0740244	1	0.0628663
GO:0051028~mRNA transport	0.00497267	1	1	1	1
GO:0016052~carbohydrate catabolic process	0.0699176	1	0.0714153	1	1
GO:0006007~glucose catabolic process	0.00540526	1	1	1	1
colorectal cancer; Tourette syndrome; bone density; pregnancy loss, recurrent; cleft lip without cleft palate; juvenile polyposis; cleft palate	0.00545136	1	1	1	1
GO:0045445~myoblast differentiation	0.00545484	1	1	1	1
GO:0040029~regulation of gene expression, epigenetic	0.089373	0.0622697	1	1	1
GO:0004601~peroxidase activity	0.0630965	0.0942619	1	1	1
GO:0016684~oxidoreductase activity, acting on peroxide as acceptor	0.0630965	0.0942619	1	1	1
GO:0009309~amine biosynthetic process	0.00601027	1	1	1	1
IPR003619:MAD homology 1, Dwarfin-type	0.0681898	1	0.0891539	1	1
hsa00520:Amino sugar and nucleotide sugar metabolism	0.0063238	1	1	1	1
GO:0030235~nitric-oxide synthase regulator activity	0.00635229	1	1	1	1
GO:0019987~negative regulation of anti-apoptosis	0.00657696	1	1	1	1
MF00219:Annexin	0.0727047	1	0.0914977	1	1
GO:0005048~signal sequence binding	0.00678615	1	1	1	1
GO:0070003~threonine-type peptidase activity	0.00678615	1	1	1	1
GO:0016605~PML body	0.00789235	1	1	1	0.0455727
MF00110:Nucleotide kinase	0.00793286	1	1	1	1
GO:0043235~receptor complex	0.00797223	1	1	1	1
GO:0001824~blastocyst development	0.0923399	0.0873769	1	1	1
GO:0034599~cellular response to oxidative stress	0.0923399	0.0873769	1	1	0.0124607
GO:0001893~maternal placenta development	0.0086405	1	1	1	1
GO:0019320~hexose catabolic process	0.00878107	1	1	1	1
IPR013155:Valyl/Leucyl/Isoleucyl-tRNA synthetase, class I, anticodon-binding	0.00895865	1	1	1	1
GO:0002200~somatic diversification of immune receptors	0.00899191	1	1	1	1
GO:0043021~ribonucleoprotein binding	0.00923223	1	1	1	1
GO:0010257~NADH dehydrogenase complex assembly	0.0092354	1	1	1	1
GO:0070227~lymphocyte apoptosis	0.0092354	1	1	1	1
GO:0009394~2'-deoxyribonucleotide metabolic process	0.00931706	1	1	1	1
GO:0044275~cellular carbohydrate catabolic process	0.00942671	1	1	1	1
hsa00190:Oxidative phosphorylation	0.00952199	1	1	1	1
IPR013816:ATP-grasp fold, subdomain 2	0.00963714	1	1	1	1
GO:0006626~protein targeting to mitochondrion	0.00991213	1	1	1	1
GO:0045184~establishment of protein localization	0.0100449	1	1	1	0.0457369
GO:0032507~maintenance of protein location in cell	0.0102297	1	1	1	0.0325069
GO:0051186~cofactor metabolic process	0.0106401	1	1	1	1
GO:0046365~monosaccharide catabolic process	0.011146	1	1	1	1
hsa03060:Protein export	0.0112675	1	1	1	1
GO:0016445~somatic diversification of immunoglobulins	0.0118422	1	1	1	1
GO:0005092~GDP-dissociation inhibitor activity	0.0118561	1	1	1	0.0416435
GO:0008312~7S RNA binding	0.0118561	1	1	1	1
GO:0032405~MutLalpha complex binding	0.0118561	1	1	1	0.0416435
GO:0006090~pyruvate metabolic process	0.0119934	1	1	1	1
GO:0048500~signal recognition particle	0.012032	1	1	1	1
GO:0006614~SRP-dependent cotranslational protein targeting to membrane	0.0122647	1	1	1	1
GO:0043034~costamere	0.0131597	1	1	1	1
GO:0051087~chaperone binding	0.0140005	1	1	1	1
GO:0046164~alcohol catabolic process	0.0141878	1	1	1	1
GO:0015031~protein transport	0.0151377	1	1	1	0.0945984
GO:0000059~protein import into nucleus, docking	0.0152746	1	1	1	1
GO:0043524~negative regulation of neuron apoptosis	0.0154714	1	1	1	1
GO:0043523~regulation of neuron apoptosis	0.0156734	1	1	1	0.0400292
h_igf1rPathway:Multiple antiapoptotic pathways from IGF-1R signaling lead to BAD phosphorylation	0.0157054	1	1	1	1
GO:0002377~immunoglobulin production	0.016217	1	1	1	0.0299906
GO:0018130~heterocycle biosynthetic process	0.0164597	1	1	1	0.0588351
GO:0046364~monosaccharide biosynthetic process	0.0165273	1	1	1	0.0655587
GO:0002204~somatic recombination of immunoglobulin genes during immune response	0.0187808	1	1	1	1
GO:0002208~somatic diversification of immunoglobulins during immune response	0.0187808	1	1	1	1
GO:0035196~gene silencing by miRNA, production of miRNAs	0.0187808	1	1	1	1
GO:0045190~isotype switching	0.0187808	1	1	1	1
IPR008251:Chromo shadow	0.0188406	1	1	1	1
IPR018125:Chromo shadow, subgroup	0.0188406	1	1	1	1
GO:0007266~Rho protein signal transduction	0.0193098	1	1	1	0.023161
GO:0002440~production of molecular mediator of immune response	0.0193431	1	1	1	0.0340725
GO:0006879~cellular iron ion homeostasis	0.0193431	1	1	1	1
GO:0051238~sequestering of metal ion	0.0200197	1	1	1	1
IPR018111:K Homology, type 1, subgroup	0.0209527	1	1	1	1
MF00120:Synthetase	0.0209926	1	1	1	1
BP00133:Nuclear transport	0.0212113	1	1	1	1
IPR003395:RecF/RecN/SMC protein, N-terminal	0.0221605	1	1	1	0.00712654
IPR017984:Chromo domain subgroup	0.0221605	1	1	1	1
MF00169:Other isomerase	0.0223927	1	1	1	1
GO:0016875~ligase activity, forming carbon-oxygen bonds	0.02269	1	1	1	1
GO:0016876~ligase activity, forming aminoacyl-tRNA and related compounds	0.02269	1	1	1	1
IPR011161:MHC class I-like antigen recognition	0.0230371	1	1	1	1
GO:0046629~gamma-delta T cell activation	0.0234292	1	1	1	1
GO:0070141~response to UV-A	0.0234292	1	1	1	1
GO:0002381~immunoglobulin production during immune response	0.0252078	1	1	1	1
GO:0031050~dsRNA fragmentation	0.0252078	1	1	1	1
GO:0046697~decidualization	0.0252078	1	1	1	1
GO:0001894~tissue homeostasis	0.0259829	1	1	1	1
hyperhomocysteinemia	0.0264737	1	1	1	1
GO:0051289~protein homotetramerization	0.0267285	1	1	1	1
GO:0006612~protein targeting to membrane	0.0268099	1	1	1	1
GO:0007569~cell aging	0.0268099	1	1	1	0.0119257
GO:0031047~gene silencing by RNA	0.0268099	1	1	1	1
meningioma	0.0269222	1	1	1	0.0233719
GO:0031091~platelet alpha granule	0.0273822	1	1	1	0.0496087
IPR004087:K Homology	0.0278564	1	1	1	1
GO:0004372~glycine hydroxymethyltransferase activity	0.0289421	1	1	1	1
GO:0032404~mismatch repair complex binding	0.0289421	1	1	1	0.00828952
GO:0051920~peroxiredoxin activity	0.0289421	1	1	1	1
IPR001494:Importin-beta, N-terminal	0.0289771	1	1	1	1
GO:0007264~small GTPase mediated signal transduction	0.0293505	1	1	1	1
GO:0051219~phosphoprotein binding	0.0301664	1	1	1	1
GO:0043648~dicarboxylic acid metabolic process	0.0311908	1	1	1	1
IPR000836:Phosphoribosyltransferase	0.0312573	1	1	1	1
IPR006058:2Fe-2S ferredoxin, iron-sulphur binding site	0.0312573	1	1	1	1
IPR000357:HEAT	0.0325991	1	1	1	0.00885899
BP00021:Fatty acid biosynthesis	0.0327371	1	1	1	1
GO:0043254~regulation of protein complex assembly	0.0328923	1	1	1	1
GO:0044445~cytosolic part	0.0334456	1	1	1	1
BP00005:Glycolysis	0.0336684	1	1	1	1
IPR019748:FERM central domain	0.0346407	1	1	1	0.0123309
IPR013517:FG-GAP	0.0349011	1	1	1	1
drug hypersensitivity	0.0353881	1	1	1	1
IPR004102:Poly(ADP-ribose) polymerase, regulatory region	0.0356508	1	1	1	1
IPR005946:Phosphoribosyl pyrophosphokinase	0.0356508	1	1	1	1
IPR006140:D-isomer specific 2-hydroxyacid dehydrogenase, NAD-binding	0.0356508	1	1	1	1
IPR010579:MHC class I, alpha chain, C-terminal	0.0356508	1	1	1	1
IPR011174:Ezrin/radixin/moesin	0.0356508	1	1	1	1
IPR011259:Ezrin/radixin/moesin, C-terminal	0.0356508	1	1	1	1
GO:0048145~regulation of fibroblast proliferation	0.0360268	1	1	1	0.0158135
GO:0042612~MHC class I protein complex	0.0363698	1	1	1	1
GO:0005525~GTP binding	0.0373111	1	1	1	1
GO:0001726~ruffle	0.0373202	1	1	1	0.00202681
GO:0007595~lactation	0.0374497	1	1	1	1
GO:0000302~response to reactive oxygen species	0.0381173	1	1	1	0.00448419
GO:0019001~guanyl nucleotide binding	0.0382256	1	1	1	1
GO:0019058~viral infectious cycle	0.0383096	1	1	1	1
lymphoma, non-Hodgkin	0.038433	1	1	1	1
hsa00290:Valine, leucine and isoleucine biosynthesis	0.0390683	1	1	1	0.041218
GO:0005902~microvillus	0.0400295	1	1	1	1
breast cancer neutropenia	0.0402183	1	1	1	1
leukemia; hemochromatosis; iron metabolism	0.0402183	1	1	1	1
GO:0004579~dolichyl-diphosphooligosaccharide-protein glycotransferase activity	0.0405576	1	1	1	1
GO:0050998~nitric-oxide synthase binding	0.0405576	1	1	1	1
GO:0016597~amino acid binding	0.0406285	1	1	1	1
GO:0016836~hydro-lyase activity	0.0406551	1	1	1	1
MF00007:Interferon receptor	0.0411411	1	1	1	1
GO:0010927~cellular component assembly involved in morphogenesis	0.0413325	1	1	1	1
GO:0055072~iron ion homeostasis	0.0413325	1	1	1	1
GO:0050773~regulation of dendrite development	0.0415885	1	1	1	1
GO:0051668~localization within membrane	0.0415885	1	1	1	1
GO:0051205~protein insertion into membrane	0.0418482	1	1	1	1
IPR002108:Actin-binding, cofilin/tropomyosin type	0.0420014	1	1	1	1
GO:0008308~voltage-gated anion channel activity	0.0425387	1	1	1	1
IPR002048:Calcium-binding EF-hand	0.0427365	1	1	1	1
GO:0004749~ribose phosphate diphosphokinase activity	0.0430451	1	1	1	1
GO:0004904~interferon receptor activity	0.0430451	1	1	1	1
GO:0019961~interferon binding	0.0430451	1	1	1	1
GO:0050815~phosphoserine binding	0.0430451	1	1	1	1
GO:0046165~alcohol biosynthetic process	0.0432258	1	1	1	1
GO:0010212~response to ionizing radiation	0.0435978	1	1	1	0.000173773
GO:0051168~nuclear export	0.0435978	1	1	1	1
GO:0009898~internal side of plasma membrane	0.0436406	1	1	1	1
GO:0006778~porphyrin metabolic process	0.0437063	1	1	1	1
GO:0033013~tetrapyrrole metabolic process	0.0437063	1	1	1	1
GO:0055002~striated muscle cell development	0.0438325	1	1	1	1
GO:0032288~myelin assembly	0.044036	1	1	1	1
GO:0034644~cellular response to UV	0.044036	1	1	1	1
GO:0070723~response to cholesterol	0.044036	1	1	1	1
GO:0019059~initiation of viral infection	0.044488	1	1	1	1
GO:0042168~heme metabolic process	0.044488	1	1	1	1
GO:0043542~endothelial cell migration	0.044488	1	1	1	0.00818189
MF00097:G-protein	0.0446583	1	1	1	1
cancer	0.0451737	1	1	1	1
colon cancer	0.045323	1	1	1	0.00728336
hsa03018:RNA degradation	0.046691	1	1	1	1
GO:0008565~protein transporter activity	0.0473089	1	1	1	1
h_ecmPathway:Erk and PI-3 Kinase Are Necessary for Collagen Binding in Corneal Epithelia	0.047813	1	1	1	1
h_tffPathway:Trefoil Factors Initiate Mucosal Healing	0.047813	1	1	1	1
hsa00410:beta-Alanine metabolism	0.0483723	1	1	1	1
GO:0051260~protein homooligomerization	0.0488992	1	1	1	1
MF00133:Methyltransferase	0.0497857	1	1	1	1
GO:0034614~cellular response to reactive oxygen species	0.0505786	1	1	1	0.0299906
BP00176:Blood clotting	0.0510699	1	1	1	1
GO:0001959~regulation of cytokine-mediated signaling pathway	0.0515715	1	1	1	1
hsa00053:Ascorbate and aldarate metabolism	0.051961	1	1	1	1
GO:0030018~Z disc	0.0524666	1	1	1	1
GO:0042558~pteridine and derivative metabolic process	0.0527311	1	1	1	0.0441285
GO:0008360~regulation of cell shape	0.0539191	1	1	1	1
GO:0004576~oligosaccharyl transferase activity	0.0541486	1	1	1	1
IPR003645:Follistatin-like, N-terminal	0.0543384	1	1	1	0.00203985
IPR001412:Aminoacyl-tRNA synthetase, class I, conserved site	0.0544061	1	1	1	1
GO:0008250~oligosaccharyltransferase complex	0.0548718	1	1	1	1
GO:0006878~cellular copper ion homeostasis	0.0558251	1	1	1	1
GO:0018196~peptidyl-asparagine modification	0.0558251	1	1	1	1
GO:0018279~protein amino acid N-linked glycosylation via asparagine	0.0558251	1	1	1	1
GO:0008026~ATP-dependent helicase activity	0.0559465	1	1	1	0.00956465
GO:0070035~purine NTP-dependent helicase activity	0.0559465	1	1	1	0.00956465
IPR000079:High mobility group protein HMG14 and HMG17	0.0562396	1	1	1	1
IPR000991:Glutamine amidotransferase class-I, C-terminal	0.0562396	1	1	1	1
IPR001925:Porin, eukaryotic type	0.0562396	1	1	1	1
IPR004364:Aminoacyl-tRNA synthetase, class II (D, K and N)	0.0562396	1	1	1	1
IPR006077:Vinculin/alpha-catenin	0.0562396	1	1	1	1
IPR006139:D-isomer specific 2-hydroxyacid dehydrogenase, catalytic region	0.0562396	1	1	1	1
IPR006561:DZF	0.0562396	1	1	1	1
IPR015338:EXTL2, alpha-1,4-N-acetylhexosaminyltransferase	0.0562396	1	1	1	1
IPR015369:Follistatin/Osteonectin-like EGF domain	0.0562396	1	1	1	0.0260279
IPR018150:Aminoacyl-tRNA synthetase, class II (D, K and N)-like	0.0562396	1	1	1	1
GO:0016779~nucleotidyltransferase activity	0.0562854	1	1	1	0.0115806
GO:0016209~antioxidant activity	0.0569656	1	1	1	1
GO:0016859~cis-trans isomerase activity	0.0570289	1	1	1	1
IPR011545:DNA/RNA helicase, DEAD/DEAH box type, N-terminal	0.0577748	1	1	1	0.0449922
GO:0051345~positive regulation of hydrolase activity	0.0585077	1	1	1	1
GO:0051262~protein tetramerization	0.0601792	1	1	1	1
GO:0033177~proton-transporting two-sector ATPase complex, proton-transporting domain	0.0603166	1	1	1	1
GO:0005160~transforming growth factor beta receptor binding	0.0604665	1	1	1	1
GO:0016051~carbohydrate biosynthetic process	0.0613872	1	1	1	0.0244312
cytogenetic studies	0.0616393	1	1	1	0.0745754
BP00125:Intracellular protein traffic	0.0622027	1	1	1	1
GO:0006783~heme biosynthetic process	0.0627398	1	1	1	1
GO:0035195~gene silencing by miRNA	0.0627398	1	1	1	1
GO:0048873~homeostasis of number of cells within a tissue	0.0627398	1	1	1	1
hsa00970:Aminoacyl-tRNA biosynthesis	0.0630944	1	1	1	1
IPR001039:MHC class I, alpha chain, alpha1 and alpha2	0.0640947	1	1	1	1
GO:0055001~muscle cell development	0.0654061	1	1	1	1
GO:0007599~hemostasis	0.0655594	1	1	1	1
GO:0008144~drug binding	0.0674282	1	1	1	1
GO:0004645~phosphorylase activity	0.067507	1	1	1	1
GO:0016778~diphosphotransferase activity	0.067507	1	1	1	1
GO:0032135~DNA insertion or deletion binding	0.067507	1	1	1	1
GO:0033170~protein-DNA loading ATPase activity	0.067507	1	1	1	1
GO:0010369~chromocenter	0.068157	1	1	1	1
GO:0032154~cleavage furrow	0.068157	1	1	1	1
IPR001404:Heat shock protein Hsp90	0.0681898	1	1	1	1
IPR002138:Peptidase C14, caspase non-catalytic subunit p10	0.0681898	1	1	1	1
IPR004365:Nucleic acid binding, OB-fold, tRNA/helicase-type	0.0681898	1	1	1	1
GO:0004003~ATP-dependent DNA helicase activity	0.0687377	1	1	1	0.0507989
GO:0051539~4 iron, 4 sulfur cluster binding	0.0687377	1	1	1	1
GO:0002246~healing during inflammatory response	0.0690086	1	1	1	1
GO:0006924~activation-induced cell death of T cells	0.0690086	1	1	1	1
GO:0010042~response to manganese ion	0.0690086	1	1	1	1
GO:0032331~negative regulation of chondrocyte differentiation	0.0690086	1	1	1	1
GO:0042026~protein refolding	0.0690086	1	1	1	1
GO:0051096~positive regulation of helicase activity	0.0690086	1	1	1	1
GO:0070231~T cell apoptosis	0.0690086	1	1	1	1
GO:0055029~nuclear DNA-directed RNA polymerase complex	0.0700082	1	1	1	1
MF00260:Other cell adhesion molecule	0.07134	1	1	1	1
GO:0016776~phosphotransferase activity, phosphate group as acceptor	0.0715039	1	1	1	1
GO:0032768~regulation of monooxygenase activity	0.0716954	1	1	1	1
GO:0009070~serine family amino acid biosynthetic process	0.0717052	1	1	1	1
GO:0051897~positive regulation of protein kinase B signaling cascade	0.0717052	1	1	1	1
GO:0055070~copper ion homeostasis	0.0717052	1	1	1	1
GO:0008320~protein transmembrane transporter activity	0.0724088	1	1	1	1
GO:0016646~oxidoreductase activity, acting on the CH-NH group of donors, NAD or NADP as acceptor	0.0724088	1	1	1	1
GO:0019882~antigen processing and presentation	0.0729807	1	1	1	1
IPR002398:Peptidase C14, caspase precursor p45	0.0745242	1	1	1	1
GO:0042551~neuron maturation	0.0750668	1	1	1	1
h_erkPathway:Erk1/Erk2 Mapk Signaling pathway	0.0764819	1	1	1	1
GO:0009416~response to light stimulus	0.0772139	1	1	1	1
BP00001:Carbohydrate metabolism	0.0793211	1	1	1	1
IPR001442:Type 4 procollagen, C-terminal repeat	0.0798801	1	1	1	0.0376613
IPR003016:2-oxo acid dehydrogenase, lipoyl-binding site	0.0798801	1	1	1	1
IPR010935:SMCs flexible hinge	0.0798801	1	1	1	0.0376613
IPR012913:Glucosidase II beta subunit-like	0.0798801	1	1	1	1
IPR017926:Glutamine amidotransferase type 1	0.0798801	1	1	1	1
GO:0016202~regulation of striated muscle tissue development	0.0813195	1	1	1	0.027073
MF00175:Major histocompatibility complex antigen	0.0823173	1	1	1	1
GO:0035303~regulation of dephosphorylation	0.0824018	1	1	1	1
GO:0048146~positive regulation of fibroblast proliferation	0.0824018	1	1	1	0.0648686
GO:0050819~negative regulation of coagulation	0.0824018	1	1	1	1
GO:0046651~lymphocyte proliferation	0.0835443	1	1	1	1
GO:0048871~multicellular organismal homeostasis	0.0841319	1	1	1	1
hsa00250:Alanine, aspartate and glutamate metabolism	0.0841547	1	1	1	1
h_mPRPathway:How Progesterone Initiates the Oocyte Maturation	0.0841901	1	1	1	1
GO:0006636~unsaturated fatty acid biosynthetic process	0.0843312	1	1	1	1
GO:0031333~negative regulation of protein complex assembly	0.0843312	1	1	1	1
IPR000299:FERM domain	0.0847025	1	1	1	1
h_sam68Pathway:Regulation of Splicing through Sam68	0.0852852	1	1	1	1
GO:0050769~positive regulation of neurogenesis	0.0853294	1	1	1	0.0223886
IPR002130:Peptidyl-prolyl cis-trans isomerase, cyclophilin-type	0.0863767	1	1	1	1
GO:0004859~phospholipase inhibitor activity	0.0868052	1	1	1	1
GO:0005159~insulin-like growth factor receptor binding	0.0868052	1	1	1	1
hsa00903:Limonene and pinene degradation	0.0876065	1	1	1	1
MF00098:Large G-protein	0.0876468	1	1	1	1
GO:0009063~cellular amino acid catabolic process	0.08788	1	1	1	0.047109
GO:0051402~neuron apoptosis	0.0885123	1	1	1	1
GO:0033559~unsaturated fatty acid metabolic process	0.0891374	1	1	1	1
GO:0048634~regulation of muscle development	0.0891374	1	1	1	0.0298346
GO:0000768~syncytium formation by plasma membrane fusion	0.0893467	1	1	1	1
GO:0008354~germ cell migration	0.0893467	1	1	1	1
GO:0010259~multicellular organismal aging	0.0893467	1	1	1	1
GO:0046688~response to copper ion	0.0893467	1	1	1	1
GO:0048814~regulation of dendrite morphogenesis	0.0893467	1	1	1	1
MF00157:Lyase	0.0899489	1	1	1	1
MF00092:Other cytoskeletal proteins	0.0918034	1	1	1	1
IPR003594:ATP-binding region, ATPase-like	0.09278	1	1	1	1
GO:0045216~cell-cell junction organization	0.0943252	1	1	1	1
GO:0016417~S-acyltransferase activity	0.0953324	1	1	1	1
GO:0070569~uridylyltransferase activity	0.0953324	1	1	1	1
GO:0009310~amine catabolic process	0.0959319	1	1	1	0.0901389
GO:0006047~UDP-N-acetylglucosamine metabolic process	0.0973806	1	1	1	1
GO:0006538~glutamate catabolic process	0.0973806	1	1	1	1
GO:0006729~tetrahydrobiopterin biosynthetic process	0.0973806	1	1	1	1
GO:0016246~RNA interference	0.0973806	1	1	1	1
GO:0019369~arachidonic acid metabolic process	0.0973806	1	1	1	1
GO:0050775~positive regulation of dendrite morphogenesis	0.0973806	1	1	1	1
IPR001159:Double-stranded RNA binding	0.0990792	1	1	1	0.0282215
